# Supplementary material for: Sentiment analysis of research attention: the Altmetric proof of concept
Source: Front Res Metr Anal. 2025 Oct 31;10:1612216. doi: 10.3389/frma.2025.1612216 (PMC12615389; doi:10.3389/frma.2025.1612216)
Supplement: Supplementary file 1 [file Data_Sheet_1.csv]

round	post_id_hashed	ai_sentiment	manual_sentiment
Round 1	XQN+F27FB29AxNmd1KVnxVspEcAZCl3sAi2pnMd71K4=	-2	-2
Round 1	QW6QgKw12V6k1Wlo+yxJKB3qCyJ1+3LBiz1YUz2YVtc=	2	2
Round 1	QW6QgKw12V6k1Wlo+yxJKB3qCyJ1+3LBiz1YUz2YVtc=	2	2
Round 3	tlK/NGA8VH1yr103isJ3MRfQVWyT8crt5/OzUUyEcBI=	2	2
Round 2	V05lVAvl9NLG9kkTUgXVl8KMibIiTKaeJEU9jcYIey0=	2	2
Round 3	V05lVAvl9NLG9kkTUgXVl8KMibIiTKaeJEU9jcYIey0=	2	2
Round 3	+5cyC/xL0reASPDjAmZ32lK+Lk1Q4FqTAgeU1uO54NU=	1	1
Round 1	xMvF/Fqiy1Fdtk8McDcW0PH21i9lpwitfQgIGZwYGbk=	2	-1
Round 1	xMvF/Fqiy1Fdtk8McDcW0PH21i9lpwitfQgIGZwYGbk=	2	-1
Round 1	zpCL47YBpEzyAKMB7Pf80ApCCSRdB8JwQP0LfUijB4U=	1	-1
Round 1	zpCL47YBpEzyAKMB7Pf80ApCCSRdB8JwQP0LfUijB4U=	1	-1
Round 1	YfHPrHXg3s2CfQVc+7h8z/xDbNvRP5bi4FXK4gUXAig=	2	2
Round 1	Z+V9egbx5S2c5ax7EsRSAMsNm8JYrsd75vpiXmJSHYk=	2	2
Round 1	h+1x3oJgzfluQRvpl30a3M6m+thcDMS34BkH6o3S82k=	1	1
Round 1	67MHw3hDYa0ipHFj4kkrcxl48e+IyxREGKYtd+271bw=	1	1
Round 1	A5XFW/IwGdNatlwUm5QrZRWxuOnZMuDmdAEhKQDiUyM=	2	2
Round 1	Z1ZSHqfvsJSE0SgC22sjQ9UWyqLrMurD5K6SdtOQBy8=	3	2
Round 1	Z1ZSHqfvsJSE0SgC22sjQ9UWyqLrMurD5K6SdtOQBy8=	3	2
Round 1	AeuAxBp1bilLdDzhD5AbsVJslvKudaTYX+IepJAnUjs=	1	1
Round 1	W67fJohv67fezs017sJPsl5rZ3Ao7m+2UpJar2RY9XI=	1	1
Round 1	QEBxRVQf2Szc5DEaQIp8LLX4MgYJ5n2IKgcZpvtEcsY=	3	3
Round 1	VWIefVuBUVOXFwJ85IowsrL98RQVZ5ps1cdR7wDsfCk=	1	2
Round 1	VWIefVuBUVOXFwJ85IowsrL98RQVZ5ps1cdR7wDsfCk=	1	2
Round 1	mCktyF4MpRlXmb3EB4YJQNODKbzCNaAeMXwEu9nCc5k=	2	2
Round 1	AzJXVuazfRzhFjyrGHj5kUtjb5zM3FbZpbsO5ReyTtU=	2	2
Round 1	CC2vZoguifALV2Ib3kA3VAk5FqyZE6k1zfaFC2xCBKA=	2	2
Round 1	+LgiTpB4BqzJY5PT6wWnxLCBFtJoowyGjfw8LUKquV0=	1	2
Round 1	+LgiTpB4BqzJY5PT6wWnxLCBFtJoowyGjfw8LUKquV0=	1	2
Round 1	E6MOnQtG03mlMyF2FvYYgcQF97qI/+c0U9RiC8L2I48=	1	2
Round 1	E6MOnQtG03mlMyF2FvYYgcQF97qI/+c0U9RiC8L2I48=	1	2
Round 1	aUg5RilSKQ+td9c3lMRDSR7KhNF54qbvqjelaXxLTE8=	3	3
Round 1	52d542aKajjHRoUfJNIKZCCeSHPLXk05T3197MhSA/U=	1	2
Round 1	52d542aKajjHRoUfJNIKZCCeSHPLXk05T3197MhSA/U=	1	2
Round 1	RVJAqzwHgJoTExcfv+557kzq4zvjFj7RDja9W3DqaMk=	1	2
Round 1	RVJAqzwHgJoTExcfv+557kzq4zvjFj7RDja9W3DqaMk=	1	2
Round 1	U+tpeDLpy8/MtOEZvoT00BKjH1VGZgJn0Q4A7nY5qT4=	2	2
Round 1	s5wAwmCVc+ZDEOQT2j2zL4b35TfjUJNQgehSVpsjWDY=	2	1
Round 1	s5wAwmCVc+ZDEOQT2j2zL4b35TfjUJNQgehSVpsjWDY=	2	1
Round 1	UWNXP2F+pid/vWvqAQbZdH7NFL7iXSARU9p6+lHJQ2o=	1	1
Round 1	6NRHK6d2YY2SfNDomMPfNAiXzqUjsxYMK3sTVJ6UpXo=	1	2
Round 1	XKiduRbX2At+c2fJgY4zTzbPYyDtVCJ2sJXtjiR1s7c=	1	1
Round 1	DgITRLGZj6c/F1o+Q4Y/gNKqb2lYriOI8skARELCQx8=	1	1
Round 1	1sjO1nGJV+fyzbUcxQiiNwNZqhR6vCiAHABozg77GuQ=	1	1
Round 1	jMfv+vDUfEvUrFO7ljqw4nU+xjJ3CgKG9p1sZN/X8q8=	1	1
Round 3	N5467WJuld7KUlVtxGcSRl+QoYlE8mR75MmY9dl1hfU=	1	1
Round 1	6ao1OHz5aNe3lyp7xa3q34+bTtrHq2ZgNhPcURNZkBs=	1	1
Round 1	2CEj0JA/Tpdrlyg94TKKS/uqoUmfrMVt9arkTrPsKp0=	1	1
Round 3	pQucAAEHW4E9eGwIuAjDISPl4KZnl4wuz/GuGKEz4V4=	2	2
Round 1	uMigN4ECh6+BXTbrVvrCzf3286wC6FSO8frKdp3b7Iw=	1	0
Round 3	uMigN4ECh6+BXTbrVvrCzf3286wC6FSO8frKdp3b7Iw=	1	1
Round 1	RXngHGNkmS+hHBMaF93afenoH5qHm/fiDaFG7VR9V2w=	1	1
Round 2	RXngHGNkmS+hHBMaF93afenoH5qHm/fiDaFG7VR9V2w=	1	1
Round 1	I4yNkpf0oxySnCq/5LoB/GwxCFuMlbY0rgA70hU/xBk=	2	1
Round 3	I4yNkpf0oxySnCq/5LoB/GwxCFuMlbY0rgA70hU/xBk=	1	2
Round 3	I4yNkpf0oxySnCq/5LoB/GwxCFuMlbY0rgA70hU/xBk=	1	2
Round 2	I4yNkpf0oxySnCq/5LoB/GwxCFuMlbY0rgA70hU/xBk=	1	1
Round 1	fTSXXYEiB3CrvI2jaOGb9E9rgMuj+7e/POJLHFBQOLM=	3	1
Round 2	fTSXXYEiB3CrvI2jaOGb9E9rgMuj+7e/POJLHFBQOLM=	1	1
Round 1	veUM48yy/spPWtADhr9fCuu1vPkXIGK/11EmfR8ZHe8=	1	2
Round 1	br97ATdPYuaaz/W8Cfni7O6jJo5bEH8z6M9a+cJrcg8=	1	0
Round 1	uuKKA9EUk/erNBLUmSBjUJ7wkTZXIAub6cfcj1nzP+w=	2	0
Round 2	TVpd2I9KHxap7kMIuVhUahKQky2HDx3JOByycMDN7rY=	1	-2
Round 2	TVpd2I9KHxap7kMIuVhUahKQky2HDx3JOByycMDN7rY=	1	-2
Round 1	TVpd2I9KHxap7kMIuVhUahKQky2HDx3JOByycMDN7rY=	2	-1
Round 1	dtWM0dPJD/v3bcSxfLaij6ME15so2gc2TAD5e1xSizk=	1	0
Round 3	dtWM0dPJD/v3bcSxfLaij6ME15so2gc2TAD5e1xSizk=	1	1
Round 1	aZ8HQfuwxUkqOkLXmCgu1H4hU5Tb1VE4DMD8PX5g5AI=	1	1
Round 1	uaAhviv8u+N/9vMclYIkMgygDyjrMYcUp/9eayZwx9o=	2	0
Round 1	aVzZoNDblJ6XyR9CmoDvZrQVErm2CvRZuLF2fj9Plb8=	1	-2
Round 1	NLjhOMNOHTZ+eXaCS2JQSHaxZmkydMlq+J8DGeJkD5U=	1	0
Round 1	hgYzpK1L+SBRt63Asefielbmv5wC/jKCHGE3SGHzZ7k=	1	-2
Round 1	qBeLLrnaWQvupECAHd/uIKMdHYlEs2A/siqKU8698wI=	1	0
Round 1	2cbbPWmvCtkXK7zt6WEMVESKWNZyfFKICk/4rJGf5iE=	1	0
Round 1	48YKuwDM9Ti/Tl1Gi3cJXUlz819WU2fnzVe8R3DkoXg=	1	-2
Round 1	5zyDOLAxlhg7n2roGNJfPMgDeD7bMwVtT8ZahsqKnXU=	2	-2
Round 1	0fNtxNeankIYfeV5h6UC1TjUQO/E5Q6Ds/CZPZWFhlU=	1	-1
Round 1	HI+kFTVvw8hxoFeZ1zercFkACpcfcN1LZv3MkkveQlY=	0	0
Round 2	HI+kFTVvw8hxoFeZ1zercFkACpcfcN1LZv3MkkveQlY=	0	0
Round 1	8OQRwrBTnGBvCSfIZzGgszIyjZywBaDzEYQ+0qsS7Gw=	1	0
Round 2	8OQRwrBTnGBvCSfIZzGgszIyjZywBaDzEYQ+0qsS7Gw=	1	1
Round 1	mu3RAiJ3PGTS6Hpuj02iRJm4exqKbVtNx1cXI6mJuCE=	1	0
Round 1	rFcbk84JjOc3BUx7TjjF1vEYYWVrzOV+xkpBX9e697c=	1	1
Round 1	T4HRMqSX0hBkzi9rqNQJgMKJfG8uw2bAsn1noFSGYXE=	-2	-2
Round 1	dFWfU6Q4bAeOpgnnZiuyAfqfFNYffC9a0B1AaOd/s7o=	2	0
Round 3	dFWfU6Q4bAeOpgnnZiuyAfqfFNYffC9a0B1AaOd/s7o=	1	1
Round 1	Cp27PIAzJfnebwAHOp769Wj+90zIvJ+eoHivyA9dgbY=	1	0
Round 2	Cp27PIAzJfnebwAHOp769Wj+90zIvJ+eoHivyA9dgbY=	1	1
Round 1	pV+SUYX/21hi5B0ZVZtxasbJl93h0bcsGlV8txRq5Xc=	2	-2
Round 1	/DAy+NyCBSEQUWkU0epIuFv6N84IDwGp14SHzMsHNKw=	1	1
Round 1	a3FjnQwZbHsc9VAHts4xQA9fKmYS+AD1vynvFJnBgN8=	1	0
Round 1	cbUd4qKu2ASSmVXoArD7uMrwxgpnpEDxtRm/4lEQY/s=	2	2
Round 1	hwXr7WF8mYVJe/xzi6lWW2wPjcGH454jJMyQm//n7Io=	1	0
Round 3	hwXr7WF8mYVJe/xzi6lWW2wPjcGH454jJMyQm//n7Io=	1	1
Round 1	GIG3PbsAa/z6qt0hfMJ6rNCxGgfEgj2NhkPu9abv2oY=	1	0
Round 2	GIG3PbsAa/z6qt0hfMJ6rNCxGgfEgj2NhkPu9abv2oY=	1	1
Round 1	KdKuAfvIkeq2Bt5qPo6xGAcQJLsBZhl1sgJHpUN1QXY=	1	0
Round 3	KdKuAfvIkeq2Bt5qPo6xGAcQJLsBZhl1sgJHpUN1QXY=	1	1
Round 1	0UXsx8zlZ1dQVVqsie5Fnj4S6oxpFIctC0JAwGzztcU=	1	0
Round 1	HU5Jbtyc8/u3f5KwaColIjPIWzqy7pW8JvgXEIgNftQ=	3	0
Round 3	HAqzemDog/LQpEViBjj6ZvKjWKnvrAwOQjZqSzavpmI=	1	2
Round 3	HAqzemDog/LQpEViBjj6ZvKjWKnvrAwOQjZqSzavpmI=	1	2
Round 1	HAqzemDog/LQpEViBjj6ZvKjWKnvrAwOQjZqSzavpmI=	1	1
Round 2	HAqzemDog/LQpEViBjj6ZvKjWKnvrAwOQjZqSzavpmI=	1	1
Round 1	qIgXrJ9xIyVxF//jAgKdKw09IuGSRB4W3QBowyf1BUM=	3	2
Round 1	OWLbxiZwETYWhSh6kjHE/B/pn1vR3pkSI/waNx1jLOw=	1	-2
Round 1	Ou6H46vuIKtt2pDrtAVC/jNRYI2dYH8BpF7BDPcMq+s=	1	0
Round 3	2JzefpG8W7mVwxltq7KMqvjcFPWrsOzipCk/z6z9UAo=	1	2
Round 3	2JzefpG8W7mVwxltq7KMqvjcFPWrsOzipCk/z6z9UAo=	1	2
Round 1	2JzefpG8W7mVwxltq7KMqvjcFPWrsOzipCk/z6z9UAo=	1	1
Round 1	0k5vSlHKu28NwzHu4JjhcheJbHnwTPAw3Rv9OK9DPkE=	1	-1
Round 1	DodzWphgSFf+UFYsfSfE51A/HE0ADPIYKVRR4dd28Tw=	1	1
Round 2	DodzWphgSFf+UFYsfSfE51A/HE0ADPIYKVRR4dd28Tw=	1	1
Round 1	Wx0erRB8y+bpEGOERTfY+48h9RxvKGxJeiFD5BBW5yY=	-2	-3
Round 1	FaI0L/oJtiBCiIJHb1FsrOdTJXRQigW8407lv6RzdiE=	2	0
Round 2	FaI0L/oJtiBCiIJHb1FsrOdTJXRQigW8407lv6RzdiE=	1	1
Round 3	FaI0L/oJtiBCiIJHb1FsrOdTJXRQigW8407lv6RzdiE=	1	1
Round 1	4eZB5lLi5X22EVhIEn8QALrN3m9Acdi+dxV9hxpjpsc=	3	2
Round 1	+nzEEjlto+hGKJcC7jQ5RMZ6zFCf8vFiz41Pj4lUcFw=	-2	-2
Round 1	8eqle2uHgNPaedLh68jFdsXOfQd/IYthRgBra6Z2rFI=	1	2
Round 2	8eqle2uHgNPaedLh68jFdsXOfQd/IYthRgBra6Z2rFI=	1	1
Round 1	8cdYIz3DvcxmKuWfMmN12TB8f984qN/ijKLmYmY6ybM=	1	0
Round 1	vQ3Xu5Gnw9eyYiXHKlo/J5uR0HM/NZgKRpog5a9avIE=	1	1
Round 1	okVMRUcxBBfvvF81JQ7LFuv8mgyTjJaGTFOuVWapXRE=	1	0
Round 3	okVMRUcxBBfvvF81JQ7LFuv8mgyTjJaGTFOuVWapXRE=	1	1
Round 1	+uVN0o0EafFA4Cw1IlD/lh0PIcS6VtgFDMBhjkiUIiM=	1	1
Round 1	znXH3s8d58zmUNXw9a7Z1Bzu4bjrsJRn5wBm+mv4EEw=	1	1
Round 1	XspcQF6eBIxD4YBmaX2VhihuJsQ8dVeDc1yjMuX61ds=	1	1
Round 3	XspcQF6eBIxD4YBmaX2VhihuJsQ8dVeDc1yjMuX61ds=	1	1
Round 1	vFMypKiwVpxN/5XbV9zWRFKHlkOOzBEjMyXTE0rSjAM=	1	1
Round 1	DqNZtrJAHASPOo2m4CKxmeIo+BKujKmxu4hYqltAniI=	2	1
Round 2	nwtSGMtMU+RMwmV4a+GgIfI8kn+d7xco2JRTz7jWO8o=	0	0
Round 2	jfD6vr9b53rXOBDCf7bkiSVoiLLBAJG3/kSOKEFZd68=	1	1
Round 3	mujcTGRIK7ggX/lTZyWNEl/ebX824nDhzyN1S69t9R0=	1	1
Round 2	VXPRDvnrQ0mrVY6ismdViMvIAhVb//Lb6dCUda4Bv4M=	1	1
Round 2	ZdKvDUicKYkN4Tf5HpIb7p8Sz11aLQ2+yTA3n/K+HuM=	1	1
Round 2	LSPaN9SMgM1l+Th32SvUfkk8QX6gw71vAusQKQwKuvs=	1	1
Round 3	KNb6ZTQjTP+tsTEXkpHaKfTcG3aBZen7BVFGucGM+Nk=	1	1
Round 2	E5IpbMR0w+ofe7x8q+Fr+E2IYHrRnie3DB0rt6PgD9Q=	1	1
Round 2	U6viHvXb5mztZamaLXQV9oZ7wcn/CakkxqyCwarm+1w=	1	1
Round 2	NWy6hEOpVvCNPFhfxusG7/V7LUs1VBa2NVFhwChekdk=	1	1
Round 3	tDHbrOjx55j20C62UXFn4ZbQx9kfj902FzboMNnHBKM=	1	1
Round 2	aNVBD4qhUVoBBRWWyYiq2jS61bB1sgk503farHMN7Q4=	1	-1
Round 2	aNVBD4qhUVoBBRWWyYiq2jS61bB1sgk503farHMN7Q4=	1	-1
Round 3	xZ9KL36urUTdtKZcucafJ7oa0GFa+PzaTAkBe6Fb6Ls=	1	1
Round 2	kTtsRxuJXrZhGkRE6lawHnXOdTRCZX0j8PSDoK4uAbs=	1	1
Round 2	IMBqXbGGueQI0dxoDAntQFCBssqu+HyY0gBwbdWEYno=	1	-1
Round 2	IMBqXbGGueQI0dxoDAntQFCBssqu+HyY0gBwbdWEYno=	1	-1
Round 3	aZHnrsvJH59Oz3p0rLll5X7hdq1qDmtPnsGKpN505CQ=	1	1
Round 3	3t2bo3DVm2CwaJgimDFfUEB2zXDaKaLle0KU2ItuWLg=	1	1
Round 3	0F2C/Qjb/iyhjxcTAIfiiKDESkYDHg8eqtWWzFBK/p4=	1	1
Round 2	F//duD822xoyrvqcp+XAjNZj+VTs7yGFm7zeFR5xZx0=	1	1
Round 2	u4wQV0VBII0f3DEdTx43AKjNrEq7p6TB3CoStiGbULU=	1	1
Round 2	1Y8G51VO1qo07c+oOpKfeSnwTXN0PhxgrTE2vmwDFUQ=	1	1
Round 2	DkQhSvo+Be4jIavgj4kTzGpYFeKO353h7q/Jdq2RbRs=	1	1
Round 3	DkQhSvo+Be4jIavgj4kTzGpYFeKO353h7q/Jdq2RbRs=	1	1
Round 2	doH59RNdpQuDvE3P1l0Sk2OIPiE7eSCynI6E32qdfZA=	1	1
Round 3	doH59RNdpQuDvE3P1l0Sk2OIPiE7eSCynI6E32qdfZA=	1	1
Round 2	ANrSBFl1NJOGv/91b6YEnb3KHO3cPNj7L/4dATA4kIo=	0	0
Round 2	WyTLkSkrDov2UbXNfc8z0ghhkJdNZbYujoZeJ1UnsyM=	0	0
Round 2	85uXJ8tgD/2+8BmTuCi4+qO3dvEdy7rlIeaf44CI4Q4=	1	1
Round 2	3bnryTT8K/8bxC8uQFNn0kwl+kVFb9HgQgHtiweMbv0=	1	1
Round 3	3bnryTT8K/8bxC8uQFNn0kwl+kVFb9HgQgHtiweMbv0=	1	1
Round 2	k2YHWU+dlKMnAk4uN5kEOrjgaGAILINNEsszDYEzgPM=	1	-1
Round 2	k2YHWU+dlKMnAk4uN5kEOrjgaGAILINNEsszDYEzgPM=	1	-1
Round 3	dKhm2MtJY6Qf4QsnicXoOGAjpTIhhTqxMnRNHTUxSws=	1	1
Round 2	swH9tV4ygS52CxOxtnrtTrVoh4ddGZW6D45R/JoqCls=	1	1
Round 3	XPx8QeQjLTECBPJbjUEe3tPntbrsTg25OrOFM/6Hdj0=	1	1
Round 3	19YW3rmJV+vRw7mOZ+gLmF23Y/aDraVs0vmV/Xm2lrQ=	1	-2
Round 3	19YW3rmJV+vRw7mOZ+gLmF23Y/aDraVs0vmV/Xm2lrQ=	1	-2
Round 3	aq/n+Vlhg3vWFAOWZdqKMWX5tjDXJe6SgcJXZC3Cei8=	1	1
Round 2	yGlqnvzroEny1PI+mKLtISv318iKEiIZzdYQZ37bgaM=	1	1
Round 2	YwUV3HopQC4dgcL0Kus6A1LXT8miHLG86J2K8d25f4w=	1	1
Round 2	JL1ZK1oS5ee7THV6+mayCk5mS4G9sujM4AyZFadVdNU=	1	1
Round 2	wCyn2eK1ITOCEga0QJsJkjF5oMyLC7YpiYBTSeajC74=	2	2
Round 3	wCyn2eK1ITOCEga0QJsJkjF5oMyLC7YpiYBTSeajC74=	1	1
Round 3	tt071bSVgFcR8JTgkPvNIfixUAclrSUriAlU/xqDC6A=	2	2
Round 2	NTzOkTdXjJLiHgv2IW3Cn6iHjpHnjNMF9C12NMpzvUA=	3	3
Round 3	NTzOkTdXjJLiHgv2IW3Cn6iHjpHnjNMF9C12NMpzvUA=	2	2
Round 2	iTB7ZIX5bwqV+Pi91avTM1QTkf5wZagF01CXoiazwR8=	1	1
Round 2	5MlCTznt2qXvfpYpklY8ymGLoUSSjrvD1+jthCLfPi4=	2	2
Round 3	FRcEtNL1KAGa1N9MUxpAE4MInSBTO3L478Jb5S1OxoE=	1	1
Round 3	H2qj4T7NAkPHu1KSV0vi2roZgigD1uYHY5CS5xVN53g=	1	1
Round 2	h5FFP4ABfj1iHY++NjYScbHtGu/FTGfyNICbEnMmA+E=	1	1
Round 2	EfXGsP9xIKkuiNhhfo2BrAFR/YbuYsbQTbD6xb8tjtA=	1	2
Round 2	EfXGsP9xIKkuiNhhfo2BrAFR/YbuYsbQTbD6xb8tjtA=	1	2
Round 3	EfXGsP9xIKkuiNhhfo2BrAFR/YbuYsbQTbD6xb8tjtA=	1	1
Round 3	3reAhmnU2vGc/8kHe+IVl+cXIgxkE0GT6ywyOgw6UDc=	1	1
Round 2	96uVAXzQTN/i3FPVHP1A21JyxmaFypiXxm73+vWzDFw=	1	0
Round 2	96uVAXzQTN/i3FPVHP1A21JyxmaFypiXxm73+vWzDFw=	1	0
Round 3	YGqyxOfWB5B4/JKNVxHqmtD+d1yp8Z2MCDU70txtRWE=	1	1
Round 2	QetTqNmSapm8wwUeJCsUPR4uOVMZfTpuFwmPTZUwGPE=	0	0
Round 2	smGoOhBtokkwn4FRX099p2ijopvU/piIl7Gi4L+COGE=	0	0
Round 2	iPeVBbFdDVpeL9oOdXdBHk5i+OMFPTuPvwWLGPWifso=	0	0
Round 2	x9CumOkABBRzfHqSSRggpuYPZ7xBvM0l7HttBPxC2Jc=	0	0
Round 2	P4Xc9dS5NM6utt5Be2WOnhjlplMLGznyDZRkKRkHJvk=	0	1
Round 2	P4Xc9dS5NM6utt5Be2WOnhjlplMLGznyDZRkKRkHJvk=	0	1
Round 2	HNO2dzxPBjDggmhbn3Rn63KlGYbyr2yRAbhKdwqODJg=	0	0
Round 2	mbtgfkf2pl5GS8aziBtUT+77yXpA0hF0XhYJFZBpkJg=	0	0
Round 2	a/hVTUrcCvPb0MD7HqTf1aMnqvo0tk5aYvWhwYYQ/I4=	2	2
Round 3	a/hVTUrcCvPb0MD7HqTf1aMnqvo0tk5aYvWhwYYQ/I4=	2	2
Round 3	65Cdv8H9FRozjpzXmSVQdHCvBxmyTlOvG0vhgAplGnE=	1	1
Round 2	sP/rmtoIIvpOpttXBoB+XC7PuvwLkGxd+0j0OWPkUDs=	0	1
Round 2	sP/rmtoIIvpOpttXBoB+XC7PuvwLkGxd+0j0OWPkUDs=	0	1
Round 2	0REu9vug7qZMXwmIxfzA1ooeV++xwo/QMXBpRFTaK5A=	2	2
Round 3	lcQxNGKLVhBNSXDSZ51zwiKwvYTXUXPxv5A5qNPKrws=	1	1
Round 2	qxDbIn23iKj7FAj/t/hYAVKgzVx2tJ06oSYoZPvmmfM=	0	-2
Round 2	qxDbIn23iKj7FAj/t/hYAVKgzVx2tJ06oSYoZPvmmfM=	0	-2
Round 2	MjF2mC6PYE823aaTbOkcOQ7YEvk7EVsg+59XblG22Ws=	0	0
Round 2	i3lAIw2Y0P1d1WKvTKHW+ulW5rQ6foxpD89tmdBllaI=	0	0
Round 2	0rzKfvhk5Nkmr7KM4vlZCOWKfvwr0AdHfeKTbLwt82k=	0	0
Round 1	Mh5APqlUfuuiE8SC5jRclOVueEnxX0eVeEnybyhF2FE=	1	1
Round 1	kSBqf2bzrbePaTucYndTC6VMY9TRsDlCqeAM/PEsOM4=	2	1
Round 1	kSBqf2bzrbePaTucYndTC6VMY9TRsDlCqeAM/PEsOM4=	2	1
Round 1	OuzXlF7Nr4IL9lW+78+7G3v9ZEmO3f1pk75bC0wrbSQ=	3	3
Round 1	fs1a3HWmvzNlRnM4byAyfSX4QzOtaBZfCj39re04BMs=	3	3
Round 2	z8aaAaAIOOJbT2kLeyyU25H7TRNcCELXw4gOsq5VtWU=	0	0
Round 2	ar4FJXoVeWuYcQxoW7HJXKVUUObH8GB0OJBIl5RJwfw=	0	0
Round 1	XGlbXil6jQMsBMdmhU1IrWCSArna1qN6TISdIAQrlIc=	2	1
Round 1	XGlbXil6jQMsBMdmhU1IrWCSArna1qN6TISdIAQrlIc=	2	1
Round 1	G9lOa7S3w6ULMTcBM7hEbQmYCmNMfEhuUjeO2BzeFqE=	3	3
Round 1	tk490qcQM+taet80nb4Of4C4VqHcUU0NrIvei39fMao=	1	1
Round 1	1tdG/7pLPqsF9tUStfvAsSlh6owCRQKN6kopdGG/FR4=	3	3
Round 1	vkrM9WjnAgs71sMSlhIb99kwT0cyuLySnXlvAXKMMpw=	3	3
Round 3	Qt8ydNqWN3o5FadMY+nouxDuoXz3gi3TSw9PhvqQe0Y=	1	1
Round 2	jPxdW2Xfh3qVh9smDL7Tz+aB6C6ExxkduNA7T/Nh0x4=	0	0
Round 2	4l3AlyJXF8P5L4t979ffzKkPDSR8G5ktHCnpT+R2Ofw=	0	0
Round 3	rlgDEISSAVmMy32wwP7ENj/Lv9oU1uK6pBXiekLrDO0=	3	3
Round 3	s7BdHR09m8bt/AQrb9SV8FMBYQYwVjFG8yUBymK85no=	1	1
Round 2	3sM2ciyVSTTdGIN1yqCU74ZlPtVDGmc/ls4JKiIjFFY=	0	0
Round 3	DKwzii/MIG0IM251l2Ca2SPOwXtWHtOaQqOwoGznI40=	1	1
Round 2	OoKvEq41X7KJbOLi7gPo9iDik/crlwIsADNF3H0G/P0=	0	0
Round 2	ZJRDblYP0YDPE1jS4xZDBqbdU8I9t3veejxh5u7y+UM=	0	1
Round 2	ZJRDblYP0YDPE1jS4xZDBqbdU8I9t3veejxh5u7y+UM=	0	1
Round 2	ENOmJxbtzeO2hBSJ+6iHnZiY8JlfZCml0+bXzIopKxA=	2	2
Round 3	iasLUzJq5oLjHMXY+EcamFaYpi21QRT5+h3sZu3zFhU=	1	1
Round 2	GpKrwDi69Wyq+VQ7PfPnAgVzBc6WLECxvqTpn2cEtl0=	1	1
Round 2	Vgf1Jc+iIrA2Nr+g/aX9HxudKBHjGkS4+33hWgaUB7I=	2	2
Round 2	S1oBQfYM2nhtog9GI1vYoDU46Bt2/QK94gm6Kcimw/o=	1	1
Round 2	VPwhTTqxEmp8veSKj8OBRslxPnqNayyWTyhz7769Jww=	2	2
Round 2	bCf5BLuYzPoOYN2kZLXcczxk2LVUNRKF+QPxjqG91ec=	1	1
Round 2	+zmpraV6mqXUSkRm+dCV9vmUXWSOvDINKDHFWKgtej4=	1	1
Round 2	E7+ZV1PqY3me9em8y4XXWAruq0CQX4me2ftRTlvasGM=	1	1
Round 2	ar7LvRlzg7hDRcfzhNoreQCeK8w5+FfB3Scxm1yGfOs=	1	1
Round 3	mx5jeQ7vfITpQha4WyNR2QtR7JriWz/bstSseaV6xeU=	1	1
Round 2	GRkLKMt9TPuqxzNS5cf+9/iY2kS4o4ZNokFIXYdyP+o=	3	3
Round 2	+pW3eKE7ZhynJCXVwoBGi4IyyVMRcTT/c6hWO8MI8gs=	1	1
Round 2	a1rwrJ7f+mKvz3YtxWxIuXi5wWKACDgtpXrzf47u1JI=	0	0
Round 2	LvXTbHtGFlMyQaNecMIGR7pRZ6FU9nE88GXIX1xZJcM=	2	2
Round 2	MlGU73PX9xij3nTafrBTQHr4p7oiWfocGcMehWdC5yo=	1	1
Round 2	NDnBvBbVcRQZbo1LP80byUQDD3lWzYYOTLsc+YhWgc0=	3	3
Round 2	jD3Z1a1hilt1Kg656JqILsvdxQzN23prqI7lHi1inAg=	1	1
Round 2	4QxhfLSmXwSEbqVaVj4shJfR1GM4tcSiOtCFw4/kon8=	1	1
Round 2	rx/iKl/f6Pa01GgQOLWuDBXor6ZHYenQI6bPHXjmtfE=	1	1
Round 2	NAqeN1yegpqXSR6N3tUFVyw5SVehOCIjRlPqNcpWImw=	1	0
Round 2	NAqeN1yegpqXSR6N3tUFVyw5SVehOCIjRlPqNcpWImw=	1	0
Round 2	ZqjxB4Bs6lCplUtEdwkOdz1Tpczp3gcJBFFLfJW1XqY=	3	3
Round 2	/mhOSChy1iRtRjB3q0tEdakJIGEBF4Qgo48r3qZUCW0=	1	1
Round 2	DU85T9vTkxa3DI+zoeh1hKZwVTVntlhbLAoqio3pdtM=	2	2
Round 2	MO5Coge8sGSgV2Al2xUYsP7qxPa/lFuVcgDP4ImbkbA=	2	2
Round 2	YlceO69TNtefDOgSztdpn9qBrc17+TPyzmnug+1tOEY=	1	0
Round 2	nQUtoLJeTgUXl3/+Kz8ydcqh7Ayv6/CPl2BxDF5BfW0=	2	2
Round 2	VRUBSyhDBNJp3Iaa3k94v1RZWeSI8a4ScWj/CMM/Yqk=	1	2
Round 2	VRUBSyhDBNJp3Iaa3k94v1RZWeSI8a4ScWj/CMM/Yqk=	1	2
Round 2	g/RihJfVayS6iwhoLv0PHNJ9UTpI+n8Ph+B/sG0gqBg=	1	1
Round 2	OU2/FUZs4XIEKAHoVvxcFaeTD+9Q8pjTwk6emM2HZjg=	2	2
Round 2	/dFtcbdgY91O+YofLsCCysPJ8sWs4U0wzej64lGzPX0=	2	2
Round 2	Wv8qLmPxXxpLFiHiPNw6xshq/CoWb2oVeHC6x2n9jAM=	1	1
Round 3	Ij6YOQVI8lQtPajFiFvYNafIPQGXlyprXu1r44dOEHU=	1	1
Round 2	OY0J84fSO3Dq4kh4SKQUL6Q5Spm1foSZwrnvCpWo6Pg=	1	1
Round 2	KslK78awQznw1Tqib/uNceBs00IoD2bxKdD9BwRkfG0=	1	0
Round 2	KslK78awQznw1Tqib/uNceBs00IoD2bxKdD9BwRkfG0=	1	0
Round 2	/Aow/vU8nUc23hRlu4dBmavKLXPitc2ruoMImYtf9ic=	1	0
Round 2	/Aow/vU8nUc23hRlu4dBmavKLXPitc2ruoMImYtf9ic=	1	0
Round 2	XCf220vsMjrz/Y2SeRfNn5o85mwBVfgyg14cdccv4vQ=	1	1
Round 2	8nvla7m9N04VrvJJbSjOVCvMUCoNINExndH80f7xD5g=	2	2
Round 2	yjnSaAd4ExD7hS+eU9tX/N8EJ9Mspk16k1U93FR5bDM=	2	2
Round 2	QLd31TheA5hw8ByM90eQZgcbxEpLdkeM8x2RG96kIec=	0	1
Round 2	QLd31TheA5hw8ByM90eQZgcbxEpLdkeM8x2RG96kIec=	0	1
Round 2	YKJgSIXQFv9TuXixnHKCRX1E2c2TZioQHh0+IfSJVHo=	1	1
Round 2	sdQ4fPIHJ75IsR4CDxEhApfQZ7wb/CnYfxQZtSBXknM=	1	0
Round 2	sdQ4fPIHJ75IsR4CDxEhApfQZ7wb/CnYfxQZtSBXknM=	1	0
Round 2	DJ+ldoIddA+wxT5/YDNbEnt3d+bEEMXpHr3C0rwQ2BI=	1	1
Round 2	5a2WZ0GC4oyC8n7oxnQl76o+Kp5ZyAjWN8TDAesJLjc=	1	1
Round 2	ABDQ/YXr2FkYX+fxkOTVghYcM5cGETTMh6XH5Xw9U9A=	1	1
Round 2	SkuhhYsNP0q7KelpzFE2mMuyaSkgb7DGfDIrjQwkH5M=	0	1
Round 2	SkuhhYsNP0q7KelpzFE2mMuyaSkgb7DGfDIrjQwkH5M=	0	1
Round 2	SGGLkqL9aSmcLZJhYJgPOT1ydrQa4kYFDuWCthrZoPI=	2	2
Round 2	tg/5zJ/9hZz/chs7s2anXtMTQdIl1mx9dEYI9i86FKs=	2	2
Round 2	iYlvu0R+bS2i7lc0tS2bRciNabx7I1/kURtIvskD6Uw=	2	2
Round 2	I88T8QZ+KuFR1Qm+DOPb4pTRcKtSfzj1Q5LOJsdIxAw=	0	0
Round 2	klo1V+GAkLj6/ZullCQCSDqhFM/BpasCdlKskGTtgTE=	1	1
Round 2	TJY97f69BckeVMES8divsPKsQylkoJd0SS+ju/tPfoM=	3	3
Round 2	leQQoWb68W5yzkBhNXsoIZRSHa2nSHVfhoWARu98IhU=	1	1
Round 2	9G4653fyFNZDJKvc5VRwCNnbI8qJPbo9EfN70RSfwEA=	2	2
Round 2	61ztK/08zV3YFXcXH9oNQjKXeB1KQ0CSsHOGisF4f6s=	1	1
Round 2	urWFKuaviQ8xck4u9/PA6wNqq+tVZra0+5DmwAC3dsI=	1	1
Round 2	oqdSOoDhcz/DEsZpxLS0vUv9uXQDyJlS73Fx10Zp4e0=	2	2
Round 2	xItfHffuaJFAOyzoE/xKuoJ4aemvAchQNtjAkC20jkk=	1	1
Round 2	6DLG1q6A6jzH+tj9QQPgCs3YVFMxvIG4s84MSxLwKQM=	1	1
Round 3	PbR3ArpnxfJ8W2/5tSyRBgnaFQlelFxW85tIQgVHyWQ=	1	1
Round 2	RdVSQzUrpRzmIe61xzocMtNUx3iHDhdL9FGNmjwJ9bU=	2	2
Round 2	BVtLoMyVqXL9I0VljDrLnVczUE+3dGAe3IYOARkWWkg=	2	2
Round 2	CzMRIOv5ZxL3qkruCpkVVLI88KJHRhmWBxIk6hQowAQ=	1	1
Round 1	qFrAr8n3/PQtomcKTGysYZ+7ojr7r/y8aP/aHoH69Io=	1	1
Round 2	73w3KwQF2viuYIlIdQJPUEIkhY8PTEaq6hQoaJMO+Ow=	1	1
Round 2	FA6UpiJwbH6bBIcacPQCXt5bdHV0OLMsInYka9sMjFo=	1	1
Round 2	yvHMw2lb1v+mAq2b1hFvKD22AexsEkSZ7A4514qibPM=	1	1
Round 2	8xtEYJHHkkMQsKVXzRYlmywfQZKN4A3YUnOPiGVZ3fM=	2	2
Round 2	u4X7HgSnqnh7OXE0elpNoVp9VENQUaI62dRA6Mt8ydc=	1	1
Round 2	AZABW2cKw+m8ztuOXBeBM1Ijjljo+rvW7fCJG5uj3LY=	1	1
Round 2	aJrC77T6BxqvnehS1aq9wghjrRwLUeOOginm6pFYJpk=	2	2
Round 2	NCDTduhUZfwpJXzdVyE+efvK0PfiLAbFTRFgflbcMgE=	0	0
Round 2	SuVjhto73JvspHYQJxFUA/o1YhGDc2U8d8g28wmEvLs=	-1	-1
Round 2	aZEU4JK1XRQ85tp3b2j5BhaZZtYbhaZxuFBIxfVz0zo=	-1	-1
Round 2	gtbJbDcxmZNdip8L6i3gPwg2DUAH7iTaOfwH0WDUbj0=	-1	-1
Round 2	/h24uSRLuijWRRE3fC6PQFsg3hclKKIhZVBb7A66ccA=	-1	-1
Round 2	D8K8YTs2wtpl43lFex/KZ+PB9/Mt81592ZtsKkajJpA=	-1	-1
Round 2	Z/hJQtyNz1K8nl2nhYYIgjfWHhiU/wXBAQFYSiZ7BXs=	-1	-1
Round 2	sEeb1HmHqvvJnMvqSxtXVO6XL9RbG5KLXwhDrFWJjuU=	-1	-1
Round 2	BgEKw2MoZJtojJlDwFNbuWBSY07yF+J+UcNx9jcY0Dw=	-1	-1
Round 2	Oe8Z9EBbkeT650TIabci+2PCMmjOCGBju6VzpKNh2pg=	-1	-2
Round 2	Oe8Z9EBbkeT650TIabci+2PCMmjOCGBju6VzpKNh2pg=	-1	-2
Round 2	z+ByIDYVY+iGHFHEzs/IXvl8+6+XG40elihK2+hjTNI=	-2	-1
Round 2	z+ByIDYVY+iGHFHEzs/IXvl8+6+XG40elihK2+hjTNI=	-2	-1
Round 2	uUcmVOgN1ONfHq8V+Qk9k+MTjRctaE+MNs309SoBzF4=	-2	-2
Round 2	VrmQOUVVBB3wR3anbdBrP2hfanLjC8s4J04QUYhR1DE=	-1	-1
Round 2	JHX3BJSKTT2fmz0jkFnXuwY+ld5aSSBYckcd/tEGPKc=	-1	-1
Round 2	XUZdfZb22cEGpSbjBdjYMuV8VrfaqLsqoiVjlxzsVFM=	-1	0
Round 2	XUZdfZb22cEGpSbjBdjYMuV8VrfaqLsqoiVjlxzsVFM=	-1	0
Round 2	kID7fD+Y0zsjQtUZags0X0D9J+2SaUB08NPv9MH/yl8=	2	2
Round 2	MAvtwHRSl/9WzIMGnJzpLd3/rqhghakjnisDApNo9Hk=	3	3
Round 2	pkh48H10LaffZnTmOikYA/+x150xzVlkFo8JiIUzCB8=	-1	-1
Round 2	XhSvP2hEhRrfUSXY4F5kx4vwRme8Yqql5ngTL0bBWMw=	-2	-2
Round 2	7enqqLhT3da3qtNWejV5kJaqRO+o07KfBmcaGLdE6nA=	-2	-2
Round 2	VjXDEAKNf058hygy1pPBr3FlW3TJmlmqyI2hp/5LWlQ=	2	2
Round 2	9YIAS+vOOJOsfPA63F/E5zdXSAFOMqAOIkFPxpuM9/Q=	-1	0
Round 2	9YIAS+vOOJOsfPA63F/E5zdXSAFOMqAOIkFPxpuM9/Q=	-1	0
Round 2	gtRxHywy7TB0UsXlCZAvk895Ue4DNc4A49KTsVM6ZUs=	-2	-2
Round 2	0WS4TZpglaej4CbaO14YPNmD2u/pipALhe7xcVyayDs=	-2	-2
Round 2	0viHkuEqZIgKJxsXT/kjOdc/VolgAejjNpbwXD0I/BQ=	-2	-1
Round 2	0viHkuEqZIgKJxsXT/kjOdc/VolgAejjNpbwXD0I/BQ=	-2	-1
Round 2	uWVjwzu3trEpqDa8EL9RntjeKEQqDhG/x/9KFsUIvP4=	-1	-1
Round 2	Xo3RCqj2xPexXQsDGjxYeVy4zS+lpsg7OoE4z1/P0mk=	-2	-2
Round 2	ppbQlu1bsg0yVtEIZ2p07xM2H4oM5NHY/CnhoHq9yQs=	-1	-1
Round 2	YmbjLAsOcjP4Yid/53XB1YknOdKBKGZlO3bUhWrH+qs=	-3	-1
Round 2	YmbjLAsOcjP4Yid/53XB1YknOdKBKGZlO3bUhWrH+qs=	-3	-1
Round 2	V+5zIE0aH1CMxcCX68U7JE+2VAV634eZ+VAmd98RSBw=	2	2
Round 2	GOxL149Y0onVeYhaaXKcnPRcZV30JuhKQ4JVhnMv8fA=	-1	-1
Round 2	QT4+n2bGrLCQcFbVCf5gpe3vom3GOk3NSMSO/60qsdA=	-1	-1
Round 2	ow3WQsbme47JESYEt8WnyANaldnfVcl53YxbmS1Co4I=	3	2
Round 2	ow3WQsbme47JESYEt8WnyANaldnfVcl53YxbmS1Co4I=	3	2
Round 2	z4TxUyjmI1N4x/FaC3pE2zAGKeDlBgUvf2OE9X6u2ag=	-1	-1
Round 2	jWolVcq6Rq7FOFkKe3eLoy/LWgiXU4gEFz5H09jEn24=	-1	-1
Round 2	qGWNkrhgJXien+Rq/Lhc1Hpu4boXJ18yQUYk3lp81Dk=	2	2
Round 2	zwH+rvgW3nMmxfa7sCQ0jaH7FktzLsngnaGIEpwUXpw=	-1	-1
Round 2	PoycSM5Y1AbXG3zMCO4E5of/Y8euzl6tW1AXCshePTo=	2	2
Round 2	vwGGhjJblRBDMIGbpbVvHu+WQdHMfY9fYiqLy5qdZls=	2	2
Round 3	uYSKhgOWVYH9P0jTlUivOpeVpQ+rKAGQYkdssY3NC1s=	1	1
Round 3	fhuXft/RLNdr8rJsHE6iJFqyt0AobIeS+oJj5VLHL8Q=	1	1
Round 2	5UuIww5otmad7wDWguKahcFgTYVLv/2yvaWQcI11mz0=	2	2
Round 2	Gy2nntmhqF4OQIvUTOrLEQCTQVio6yOHPZtX603heo4=	1	1
Round 2	9PFvwJ1Rw5rfmJqoXJfBtxWlfzBz6/p4H6BelcUzY6o=	-1	0
Round 2	9PFvwJ1Rw5rfmJqoXJfBtxWlfzBz6/p4H6BelcUzY6o=	-1	0
Round 2	xqVRYCClR1WBGKU7Zzt8LAMvH0R0kk5lF89RhOXUC4U=	-1	0
Round 2	xqVRYCClR1WBGKU7Zzt8LAMvH0R0kk5lF89RhOXUC4U=	-1	0
Round 2	UfE6rW+pP+2p9s42/rILNDHes9q+Tb/+hlmS8KM+y6o=	3	3
Round 2	C62V9D6Ex8OX8R8c41TflZZfsocc8/p5emDc4NE3nM4=	2	2
Round 2	u2Lcpd5H1ss3kPPtuwkeX5B3fFXAjBfyRZdazMnHm1I=	2	2
Round 2	9uvpQvpmu3f3kCb7xo+sZcdwt1QFEUMuWToYHTwUbDs=	1	1
Round 2	n/csq/h5wLkCImaqGgSbfSlDahJbSYOlGYvyCDeKoWs=	0	0
Round 2	ZB8PDiHJgMZObNXCGuX43wK9LMkC/AGH18P2DxJmWjs=	0	0
Round 2	SRNHTygfXgoq5aZC8V/eS6SUqgLctR/7oY9gI3EW1Hc=	2	2
Round 2	+4kGK/ukzyQIgGIallUFEHiIrK4fO551kqc/RjY8WOM=	1	1
Round 2	JT1kp3SVRgh7Oymw9pJJpvp30Vl3T6cTjI8l8Qjtamw=	1	1
Round 2	laY/+CERzrq4eMfZEMm3Ss5EQA/lkitvxfN5+MBHEtA=	0	2
Round 2	laY/+CERzrq4eMfZEMm3Ss5EQA/lkitvxfN5+MBHEtA=	0	2
Round 2	KkKIY676k7WSZ8qa7CVXB2PScRfpnDdttadHFmTfWsQ=	3	0
Round 2	KkKIY676k7WSZ8qa7CVXB2PScRfpnDdttadHFmTfWsQ=	3	0
Round 2	BkHiUqrYwzidFh1BqFxEpaSnH0JnkI/w2lH9gVkFKpM=	1	1
Round 2	ZVE1wUlNo570pCJyVx/Z7MOGlX0qzhIRvfXLXQXBpzA=	2	2
Round 2	x6rsL+tpqYGVxF/ULhdn1bnR3tjxmrJ7lwcJV9jB3/M=	2	2
Round 2	vjkQKHRXsoGIZ2jCPwDHNsehP8ndXEB0HZ4OhFZszqM=	-2	-2
Round 2	pWUw8zj6lslCLmKnOEO7YEcaQZoIhfd1teQJjtuF8+8=	-1	1
Round 2	pWUw8zj6lslCLmKnOEO7YEcaQZoIhfd1teQJjtuF8+8=	-1	1
Round 2	4q7hLl4mrEe54BY1OaiBu4Z8QHXNTFn/iSvGozLjkO4=	3	3
Round 2	wN7oX0TAF4vE2p11rqob5Q4QWNmg4wLrpEXYldwyRoA=	-2	-3
Round 2	wN7oX0TAF4vE2p11rqob5Q4QWNmg4wLrpEXYldwyRoA=	-2	-3
Round 2	aIFDQjG3kEG2B2oKVPFiAWeL2sKDPcjIB2cHo6OqtoY=	1	1
Round 2	ouXOEoJGThCZoQoKzlXWNGy6SEeJRQ5OY+HSJ5iq5qY=	-1	-1
Round 2	TnvuXc3E4TnCW02ZQIcDVubWKwcmlGVNeVl0z/0mgzI=	2	2
Round 2	To+VlhA5Al/l/x2t//hQPRNe9Jrm0SPsq2HUTECYG8g=	1	1
Round 2	4m7ATWGdsjApPalo0DfIOCQhCCwDYBW56vQIXN5+ZxM=	1	1
Round 2	cZcIZciI7XYgXzz/cNgScPudbmE4/j3SGjbh9bR9H+8=	2	2
Round 1	QTPzK9TIxBl15T52BkyM89KVPIa+KxLAkQPN6Vb6Ybs=	2	2
Round 2	62t7c5UBAQFJdr9dttvu64I5Ch8VSeQi9PUN4b/CAu4=	-2	-1
Round 2	62t7c5UBAQFJdr9dttvu64I5Ch8VSeQi9PUN4b/CAu4=	-2	-1
Round 2	Vf9zK7ZFUV4vfzCvrH87S91hzJLzBp5b6pHLO28wXks=	1	1
Round 2	soMTixJZQ4D/9J1ZCrxhwv44Cl8OwwqpbtjL5WRVyrE=	0	1
Round 2	soMTixJZQ4D/9J1ZCrxhwv44Cl8OwwqpbtjL5WRVyrE=	0	1
Round 2	xCeX9sAfOC0G4D2pgq5nOQLuhDSl9psYMYQtWss7I2c=	1	1
Round 2	wfVXeSO0oWmCFv8naKEqQH7EWo+9yriNxIyjpy05PAo=	1	1
Round 2	5LwwX49gr+V7+Fs3A+06bzhdpK6vJFUQF12sM1NGBHg=	1	1
Round 2	tPzjSpxjEzTEcHv9eUCS3Otc/noOLvOMxPMbtwjgy2o=	1	1
Round 2	7Y5huF7uSkhjSoZ2X8hnNK50Z8onFcTP6fODDIq03ss=	-2	-1
Round 2	7Y5huF7uSkhjSoZ2X8hnNK50Z8onFcTP6fODDIq03ss=	-2	-1
Round 2	JCaISIP3ba6LQwdA/xcyW76pWE6tdn3ZXUBtexuceNk=	3	3
Round 2	KLBLo+Cv9ULAAykSjjhkaT/z1lro/G1buEd5vBPYT1k=	1	1
Round 2	xYmW70mNFyw5kNlYZVrq2q+MWjtSwqNP2OIlrqVe4wQ=	-1	-1
Round 2	kv7HtrfhvZWosaUTAJxgN3PZ6BOuqL26rAgcJBrOjTU=	1	1
Round 2	fWm9Mp0YlbkRAgqnQIepIxlrYX7KL1caCG52J/f1anI=	2	2
Round 2	lxt7DH+m27WHfUpVb0+SnVOfVkEo3g7d/8cR0rQZUY0=	1	1
Round 2	m/KmzrR/h5poQAFFXYBoLUK0jXOB6QQQqNzxVPPng6M=	1	1
Round 2	UHayFBqWc/fchrSXP3lXzrD1gjRD5KITNMdod5k8JjA=	0	0
Round 2	+9S/fzgXg1FrGxNTVwaKMHRE4Uq9wo05H5wtP0o7JB0=	1	1
Round 2	iqtl+FqQLK1Uaa3kbvHfCDXwWhRpBJcHE0jL1pj9cyE=	2	2
Round 2	e4fCaLDPjQNMI58oCNa3uFqv9NnLs0+qApz5fqWAV4A=	1	1
Round 2	LTrHM0kvgVorAdJkFy6zwfQ5JPrjPXLbE5+GnRASiKM=	1	1
Round 2	RyOMO6f4K87BXen4jdc92zYGu0E3uSC152UyJEv6/Z0=	1	1
Round 3	8BzqqeHP+IXwIMRzNm3ifZWodPStfWcraN70VH05Cc0=	2	2
Round 2	1pEyJItBNd+KE2quyI56XmKp59gZ4C/iNXOZuq3LwE4=	1	1
Round 2	dZ2fVIunUvaaL31K5qgF3OYDO3KKiKQ223xPDjNFT/g=	1	1
Round 2	9zz+kjRMTmjoPPlbLm7JGnV57Xhhv149r44S1xLvqtM=	1	1
Round 2	yAMey/xwqK/mdFYO7ceq2+ILvK/y9PWiGM5VDl6p9s0=	3	3
Round 2	omjFw+yrryjblU2TZg4aazLBdKEDITQGhoN8FXYdJ48=	2	2
Round 2	rLFmBpu+MB8xFVKoDpWqitogyZY38aHQpGaJnhAGCd8=	2	2
Round 2	hTgtJFOPaX5UtBCz7a7MhYYDbHdwfdHCWJrPyF2nNvk=	3	3
Round 2	PVUAJ3E1ssSEf3geZwu9Wv0Ci/opvQLmg4jxwp30OIY=	3	1
Round 2	PVUAJ3E1ssSEf3geZwu9Wv0Ci/opvQLmg4jxwp30OIY=	3	1
Round 2	dHidC3rTk1fH5/5GMqEOmftYVMPiKeqY5jFU4wXtOtw=	3	3
Round 2	5cM/pyN4Genyf7i/df4gILj0i/pEiDt2jpzwRcC7p5c=	3	3
Round 2	3VcgudLWUD2P0XGD3HskSdHI82LyQDK7gjTorpvVHo8=	2	2
Round 2	kU6tpe1nnVc2V3G76p82f1ooCMmUiaIH7Ewqrnkrol0=	3	3
Round 2	ZQzojuLAsYZ9DHk8ejGR5RnpfJegXNFK5enLlZ3P7I8=	2	2
Round 2	oY3eU9RAjGjzAzqMz2WLMo1majVO7msy9VZ9Kvy+7Iw=	2	2
Round 2	rzI/QXBFUTjr6J1kwadnXM6Z4gDplfvDIWdV0zQfOW4=	3	3
Round 2	OvsyMCAjjEIDFnAGA64pOKmtmCY0NCcZDdjywOmmFmc=	2	2
Round 3	g5++C1ZtNBfma2Wu2aa5WElkuXpiWRI81lV603Ji4NI=	1	1
Round 2	SBchNa/bTzk7g59RTK1Iril0KtVPoHsQZRMDZXhaT0w=	2	2
Round 2	cDBgLQjW8Jr2qTzTr6ouK51gNE5qGdWIrkAIZNjOL38=	2	2
Round 2	fJ/F/KzHrfyXT1E82VQPuDHmD6iFlTW5389NAAK2ezo=	3	3
Round 2	oUBf70r8Tq1JDgwnsLNZM7y4kvS9JKH3OAdFI4IgwJE=	3	3
Round 2	IjWRrSzS+XzqM6bwjeAEIwk38E5F3KRfUUSiBbfWSg0=	2	2
Round 2	FLFotnrrccPFR9+CWKlIWn10cputJpmIIhCNBLFYG4k=	3	3
Round 2	mxjR8dW+T/WigoqU7+dFIzlBOhriyzTA+OGDXRMVpYQ=	2	2
Round 2	NoXq/aElwxXDl8PpnGXudRJszxra7wIqk9BPwx0rY9Y=	3	3
Round 2	6PaEkSX4obYIXKqf7KPpjPOwdYeRzfDLPziOXYHtJtw=	3	1
Round 2	6PaEkSX4obYIXKqf7KPpjPOwdYeRzfDLPziOXYHtJtw=	3	1
Round 2	T9PwV8Hw+mLjQomFIoBYG2aRPBxs7i9H6CbJucCjuRk=	3	3
Round 2	0S7lICAi9YONHmTSoMis9RMial8pk+hwR7oJ1RgZLxw=	3	1
Round 2	0S7lICAi9YONHmTSoMis9RMial8pk+hwR7oJ1RgZLxw=	3	1
Round 2	p2McrHyCk1ndML+l3Ymf27cXIX6V1mmLMLmh2Xs+rns=	2	2
Round 2	ZGWsbxsNx9Gz+/65VKQqSkc2AMsjfb0eMGliLSBx5YY=	2	2
Round 2	DY8QMTuWHgPTE8ANJn7Imwr292+HAQ6RwFal1B/SRBI=	2	2
Round 3	T2vORsQrJiXSEZZ9VkUnl4gCHZFhwphyTFlb3NkYfb4=	1	1
Round 2	tusuIOJuD5Diw9v8UXjbwripzCZT/jUV84W9uiJAkVY=	3	3
Round 2	Lg6kFoQP4XGtRlNgM2qOVwVwX+NWIEHtDoODKkPO5T0=	2	2
Round 3	nOFUXB7n8us6UYok19EGuHe0zuXgE/8L2+/JlNDvi7I=	1	1
Round 3	yinhETlccDM5EEbHRJNZdJZqp3QQ+MQwigIZtRXsQg8=	1	1
Round 3	ls+zpvnVAoC4fc1DrELaZwemibMwQEOE4spcoGSdhsI=	1	1
Round 3	sf+tGKhiPjWiTsisA6k4cZ7cJJGALpNW779mgxxxtH4=	1	1
Round 2	tpt2IGYMg/cfccujAj/za/9SI6q+TT59Ath0i1V53qQ=	2	2
Round 2	1vPrB+FW8ouxBh/NRajhf71yAXSQAJ+FxXDYyY3P5iU=	2	2
Round 3	NEZ1hy/8pI5H0OPDaQPLvgD0gcvqPiqmLCJF5ifp5gI=	1	1
Round 3	vl0gzO7dATm9cdibCSIFPFmAJcU4s6xNqU6oEheQrLo=	1	1
Round 3	llkzH1wYEWyIypaCip/4I9CL1qC2BUufjgK1H225hZs=	1	1
Round 2	wUoEQb/MVkf1a/uXI02gp4cD46V6VdOw8ROLzHwU+24=	3	3
Round 2	6psrnC9YnmILXhv1o7oHyyEJD274/uiGZlT9zzXA8y4=	2	2
Round 2	iUXH1l009P5b6iTSlX6ZPCIyriBfAHykAMcCZ2FQ07I=	3	3
Round 2	sJywbAUCYS5IXHScbWon4hQH5eXfxfz9o9acRhB2uck=	3	3
Round 2	bDOXKvW57FLZiSx9HX7+MGA//rQ5ENksiRXeMJU5AYE=	3	1
Round 2	bDOXKvW57FLZiSx9HX7+MGA//rQ5ENksiRXeMJU5AYE=	3	1
Round 3	MI/D/2PMwYSL2kVV9lWLZdhx2aUczwL096aGYXyFHPs=	1	1
Round 3	hIonQ5Iez0GW+6VI8ziutHl/PQ0pJynkeR79PEMHY+8=	1	1
Round 2	JrjslsHBnaTfw5pxkcraboU7vgUtt817pJK/SPLq4Yg=	2	2
Round 3	11gt+QVuvU1da/+mxfDtlqQTodqdcc4xhCuIYN5/t+8=	0	0
Round 2	sZOZaIGe8SRPlo4GOYY6TasYwy4Qkp8mBhB47VCa6PY=	1	1
Round 2	9CThoZiPFq1d75zXFPxLT+CK1HfcBOn1fO6M71hRWjc=	2	2
Round 2	cAFZA7TZwJlNvTMz0EUKXe5h26aE2jVTcAZ+UN70LIg=	2	2
Round 2	n6axKGbSWsUKfSTeM0hqFjH+6m3TtmoGPV+/reB82d8=	3	3
Round 3	iT1R9lcqALZYJAQKk0TNTupO6E82AO2kwCuIKpXFFH4=	1	1
Round 2	8Ig4Lvt88BsXnGx0et1mjeNNIjvsxz+5v7LbS4MqScQ=	2	2
Round 2	SRtXxKqEaN1RmpLmPJusurXe8YVggTEgh73qlhTxr4Y=	1	1
Round 2	AH3w19m3p07Dd9SeM/6e5obXov95HIgFskTt142KhRs=	1	0
Round 2	AH3w19m3p07Dd9SeM/6e5obXov95HIgFskTt142KhRs=	1	0
Round 3	+bMtln4WRLFv5vnRSVg0yV2yG/GLhycTsvXeMuJgnNo=	1	1
Round 3	yBGcWI9wx8KtrPJ5z/AXF6DlJ35j0ueJhqsg9aSmVSY=	1	1
Round 3	JHU/LjhhNlABBDY5W0Uh2hnyaJ4KqpQXMVAE+KuMtoc=	1	1
Round 2	GkNVdhRz+EWSaPjj82nf1UOISe1HW2WnoL5VUopFKLE=	-3	-3
Round 2	8bPR7x3FREAAvNZE5Irtu6YZ9O6Nv4jR4l60XPqOH+o=	2	2
Round 3	Tf5P5Z1w7vmERINZti+Z2oX1CKxt4pyHOoE4y6MElvA=	1	1
Round 2	Ysbd/1VSsEwKoVaBgWnQUdzSgIyu/7juyWkTgppBbyA=	3	3
Round 2	p2uKHx/fHEeEgrpjvtoICAkGWtHYYWpndevh5DW1apA=	3	3
Round 2	VHfTQ8rD5jrWkW04i996f/Ps3pehbNCpZ0P763EKXvA=	2	2
Round 3	j5DVD8pMgbNaSE+EI49GLa0aZ9qIso65cFTlgPlzfBo=	1	1
Round 2	nIQka+T/zYpXtV+TRmS7Lj6n+ZLuOX7eWR7RHLF8QgY=	1	1
Round 2	7vk4EvEzJjjb3vzLhSLb0upZaUOv1mklPc7+r2TYmLc=	1	1
Round 2	+8lTpWno5ladOuW4aRCzKjaFud+QHIbjuSOlrwpXuDU=	1	1
Round 2	/6KVOHox7Eh5eA3GtBq4dbhwibVicF9lfCQp8qhNzDo=	3	3
Round 3	0Gwvrp8Jup5IVUjq9v475MD9c2ap3CgKcPPwmWMYdWU=	1	1
Round 2	l/jeoqkjV35rjY6dPbRbDFwgnDTjfH0gpytDoKsAY4w=	2	2
Round 2	s378Xz1GhaVwOw5AxByR5R3BxHAPp0zO2NnyHVU96tw=	0	0
Round 2	HW7o/PQ3erXGbu9c1+m+Omv+M/hKTpVw5GcU3wxLB8Q=	3	2
Round 2	HW7o/PQ3erXGbu9c1+m+Omv+M/hKTpVw5GcU3wxLB8Q=	3	2
Round 2	KzKSaFKBom7R5Wjzz4NU6j49ipn14xW3TMFfaNR7n1g=	1	1
Round 2	oBktzz2lMe3VC5XZnRPL1v3l4CVtDSKiU0MTtwtX8VY=	1	1
Round 3	KPZFnPOzsgEVjiq1Dw3qa0VzOXF9zfa0DVbGQuqnHgA=	1	1
Round 2	U0UKiHy3I7HAKepEGleYAGoqnh7kxv0zAtTw2VL0Jyg=	3	3
Round 2	iNEQ73ufRW+YL7UAeARJYckz1C2mwp3fYORviOMaEUE=	1	1
Round 2	6kIBS1F3AB7vk6uyDYxmbN6pnhDbjnZZY4OtwPS1+mo=	2	2
Round 2	5FH+t+gDlTU07ZNl3j1Vbrx9XK2R+6sx+4iqrAEZeiI=	2	2
Round 2	I6Vyz06dtZcWOeo1IGGbJfwRkL3/dTA8zf/fYJJqzNk=	3	3
Round 3	GVy1hlfXyWXtIVRxAXh+kr6Rh0KiR23Soj3HX/Vd+Wo=	1	1
Round 2	juYNHL98VGw6ntclv3mOn3pQvgBkGx0S5Nlf651WYBU=	3	3
Round 2	TPNRvN6BZB8qdxhQehc3B8Nm3IKFrC09qYsb5rq1CPg=	3	3
Round 3	rJ4qgwne1n1MMwKFzRMIJT9Wc1zxIOAXFD3Or4833Is=	1	1
Round 2	GiyuSWX6ekHBdMx/l6eXUxYKOxLeNrx/wtJ2HyPUf8U=	1	1
Round 2	H9Q6YVS6Rm8ycPSSCsN69+pO2YIiR9DWT4jx91/BvD0=	3	3
Round 2	YG/VUIblLZN+3tnxtHIFWGg9ASInlzJ2xsU77m4g/5A=	2	2
Round 2	t1odqS1HLJ+BTZBWWq8+5T8Sa/IhDtXw2ptdzM45AsY=	1	1
Round 2	E1eIOVrcS56Vgxydgv/e28S4Ffm1qSBbZ8C+gGtKukA=	1	1
Round 2	i+XjBYEvvD+82FcWIs/SWGy57sHmNF5SisN+pSQeojw=	1	1
Round 2	3AQjVcfYOt75bqwVEQ2dn6hZIxWJRROmpoWPts4bnhY=	1	1
Round 2	PZCsS6YR7iKvZCYjeCUDPuTahvsit1Hpj20KUy8GkD0=	1	1
Round 2	O/qPmtLQ0KX6GjL6jOQ07CNI2GyUqd/cBMQ/+Jh9s0Q=	2	2
Round 2	u/8Djh5ycUFZTehXoYtMbGn+Y7nZ3Jdn4mrllwwBeps=	2	2
Round 2	R5IfHeJmF1p2mE19TOftqBnD+0yfkiyxTzK8uwizCyQ=	1	1
Round 2	2ohP2VLrd6db59dbdIrQ1fWTOsIiyedHQXiOzFDNTBA=	2	2
Round 2	EkoI3JaMemhbEoWMDYpr2+VJvk8arVzRpJNk/+qaK1A=	1	1
Round 3	B4zcIG6Os/Kzjq/ADzQlEnF1CNXlRfpXMBPDG5VN1v4=	1	1
Round 2	LhPpMwdkupp4cN+SiopKK9SCS/GjSXvKW08VjljE9G8=	3	3
Round 2	1Gqhowph77zVKogCKVXXI8W1ysk+yr6AktLpr/Ttw30=	2	2
Round 3	bQU0KpOwQzORko93fBFMLYPIU9LrgyMtMuPqxR4jOC4=	1	1
Round 2	/Uv8mp8pIOTKB2ipf+4N5RF71Lc3VKUzC8j1cS77Ums=	1	1
Round 1	IRx05CH4Xiys5ddi2qWwUCFZA8DuGu1t3jJnISlQLac=	-2	-2
Round 1	tc3lEd6sXRTtrNiURzBVD8DLmqSs2Oq8xnAjfLJ5NHE=	-2	-2
Round 1	9xwU0bktlTw3v9zxzbJxjE/55PnlgTvC3wJJAR1xivQ=	-2	-2
Round 1	0rJxOYtg9wKoXJooN3ptH1hM9Cjce5aH3LtE/g9YnsQ=	-2	-2
Round 1	eEg1NGuEorwnRSlbT7MUzdA6yn2YksreSZJSoxznW10=	-2	-2
Round 1	appiF+/z/F4zYKwvsWyogH7IzCrbTSmf0BHIG9BChIA=	-2	-2
Round 1	b1+5ph5U4KbpvJ9bb1vFlbK5kCnALtAG+FgXGX5EtMw=	-2	-2
Round 1	uUcregiQfaQn9SdPd+OzE238MyGHyaXFFMO5ZiDDdZc=	-2	-2
Round 2	5hFt404hsiiOwWDW6sh0aXAjuOd5G25gFcLPfhYXcyI=	1	1
Round 1	BHb5eKuIYhshgdK+mVf8YTL0I+inO1+TNaq9yjDFWF0=	-2	0
Round 1	BHb5eKuIYhshgdK+mVf8YTL0I+inO1+TNaq9yjDFWF0=	-2	0
Round 2	6cEbNfUngNp6xy4Y1gaic/0XqiM7Sfnniy84PDV5vKA=	2	2
Round 2	SCbZvx+mJcp+uHIzA+48BQxuvISbTamhA6CtRtN/Pec=	3	3
Round 2	/tWVVESj6gP+yoOsI8wBgak1P94qAecKbchQasZQLwA=	3	3
Round 2	pxPjEXFUOgQaiUpPDL3GURnpIWh7vR/CRqGiPc6B8q4=	3	3
Round 2	hfllcdY2xv2qjTUZr3xTCGaq96F32b/mNUaJYLwkX4w=	1	1
Round 2	AMOhv6pA4gvZc9k8lOHj3ovbkoVsdvo/T8RuEKlvEIc=	1	1
Round 2	kk58iLeqyFFhbWcWtB1zXyqEHPpnk2a8PHjqAOQe3J4=	1	0
Round 2	kk58iLeqyFFhbWcWtB1zXyqEHPpnk2a8PHjqAOQe3J4=	1	0
Round 2	RTKYV1mTsElhxKJj8LWn5ytQQdS1+wWPIIntAfidd7U=	2	2
Round 2	IP5VUb95eGbSi1lU0I/jr4sk5DgQAG5lhnAMfmmlqyQ=	2	2
Round 2	MBL4s8l6qNBTgUa8Lkl1qTZuZOtBQNiPNOcWBH9zk7g=	2	2
Round 2	OmM0VU9uM9V8Vt0ObeBfLX3Pr7hQVDYQKDl30QSLErw=	1	1
Round 2	704V4enuIhRSM3vyIqBVvqbwRRv5B2j6er8wU4fGxv0=	2	2
Round 2	6kMW70zqXmkd5pOFgaRpNF2mmOVWsbq4FULBIrHyfHY=	1	1
Round 2	AGSwAAWGut0Z/8Odlha+XL1oh4GP1oVVJUqV1CphspI=	1	1
Round 2	OLrVf/dZ9kIe8xcYiG0iBwz1kAncnZcSSU+Df7WJxig=	1	1
Round 2	xXxEIsCtDq+yvIaTrSOdT1tUXrQDFEN/YlA+57+sVMY=	-2	2
Round 2	xXxEIsCtDq+yvIaTrSOdT1tUXrQDFEN/YlA+57+sVMY=	-2	2
Round 2	aZQ+36BzOinU4QJyjMESb4IWNeK1T/7XeCFlumLEe3s=	3	3
Round 2	Qehk/n6uYtOOZp7LWrjLyYbB560RF1KyDGpgrSKysxo=	1	1
Round 2	N+Q7BwfCWjku5rPeA5qkbqLJCYd/tPmw/9g/tHIY9gQ=	1	1
Round 3	WmuMhm7tVgIz9uBvZ6Mm+HtyWSh5zRYPu/efgeFb3BM=	1	1
Round 3	y2XuypAHdFnF/0iSM0zvYQgKh323b1ofQQqwDGzFD6k=	1	1
Round 2	bom2vd2RZd5iNhW4pTHUBwpy6/TZrcJXQ5gI6D1tvmY=	2	2
Round 2	2PL8ftDmCCOBRDsdqsvp7O6ixR+fh6XY2aDYIIepS8Y=	2	2
Round 2	Ms22ULQVNbSu6Rz7j5G0s0a9mI4OeR+qQVIdxP3hI9I=	2	2
Round 2	2e2KNCZDKUHXK59svy0fqCXuKQplNkZZGk3GWD6kJuw=	2	2
Round 2	KYwHAOQY6v38u3wO21SOAk1DO2ih/8840JSd8WngLO4=	1	1
Round 3	BL/PLGVUaFhqr47Yi60T//Uq4wUVOdfe9QdwqEoxvZc=	2	2
Round 3	tqdfSd77XyYCl0PkEXUFuIskSqz+jeHgvsVKqzcNJ4E=	1	1
Round 3	jdU/dw5F/J1YnrIwp/DmtSvrlQDYUbFzrcxU/u+VdgI=	2	2
Round 3	C4vablaV1lk6opeVfV2WbPk3IkdkxxacgnadelKYYGc=	1	1
Round 3	6gISVSGcYcYg3/lmc/ET47/3tSojeFcMrF4LxOYziJ0=	1	1
Round 3	pqZvFAsom5NQ2yWxqIwMRze2xRfc2qH/hnwAWucQJ70=	1	1
Round 3	bYTan04o2116bn9mFvFOk1DZ3dmQc1whh0m1/pFrLik=	1	1
Round 3	4F7VDFmJFOtbxJZrSxbGuH++YdIiSzHZGvTqe8cKD8c=	1	1
Round 3	AUc3vO/h1p8rJP1qGYTLGjwvF6WC0KFpr8qUmfHn4BE=	1	1
Round 3	MjMshWj8bkYAWoy5tG5dvQ66A9yOTRXB2DTqb7m9+pI=	1	1
Round 3	E4wiCgat6KtysCRAfmps5geX0qfrn7mL+JMZdY47VfI=	2	2
Round 3	ijMnxBGTqz4OcGK3DLYsUbcyE15Hgo4mO4VPMUYSLc4=	0	1
Round 3	ijMnxBGTqz4OcGK3DLYsUbcyE15Hgo4mO4VPMUYSLc4=	0	1
Round 2	utLq2e/lZ66HApML36lCo6PRSnpkLlOabG+UjTs+MUE=	2	2
Round 3	atRLWvTI15bfoM/PP0y+2AJ/ZrWSrtSILSi8nzyKZJo=	1	1
Round 3	S2x9Xz5dxOaqTbGiIfTPlWCoZt024ro7cMtp93dS5Lk=	1	1
Round 3	mD+hzLq05OV2d1v10O9LSHlBaZYW1Tf7jp9JxZqoQes=	1	1
Round 3	THFM+FgJIOkvnvd1XN9C08Jp+oXGmuBQwcg3ajJ3kcg=	2	2
Round 2	KL7QccHoz0xVPQ7Q9Nt6kJkMmwM0V7dsVIPFyeW8JLk=	2	2
Round 3	69Z8jwAZf4cNskyDL18VvqXfMT4AtaKdoxXjgy4MKy4=	1	1
Round 3	L9r4T7Sh6Kq3VuqFYrsh/Ez0KRySf3r/gF1QMFXVs0c=	2	2
Round 3	SRJvL9TWWU/dRAuE/mmL4v0XJl3lYGFDqDNZGnbLfwM=	1	1
Round 3	OR+afLXxQLlh3OJKRlk+FTkWbPUChxXTNUtV8RdO6+g=	1	1
Round 2	ZCZU3/o+J/RgzB1cp4+1jJl9g5nPjcVw2fyhvVwgDho=	1	1
Round 3	5416VTW0Ne7kbmFtMj5fWrhXkXZnnwJDmXZj7y30zoM=	3	3
Round 3	nysEcloVttg69NkPAqBMeOgdMvCJg0l8v5JKi3pjhBE=	2	2
Round 3	7FCufK5aiWjPCYmUvQfdffTXyq4jeq6Dy9k2kVQvpoY=	1	1
Round 2	x84woCqA9rcBPD3b6ictu59ziF7xk4maEKVraEqpC90=	3	3
Round 3	FJ634vOu2lPFqkhI7EF1eXeym55IoLHc+fARyTTk6V8=	1	1
Round 2	Zdacw8agfRG5TeDn9cfQm7cNyUuYlFEwQ37LA4t/3HU=	2	2
Round 2	pMWroGNqaqLr6lw6tOCMIoYkgHK7qxzUXOKaHM0+D50=	2	2
Round 2	B4hmUSJ1yZh+7mKehfX7QxfcSh9fZ+mwVDYTCBOLyrc=	2	2
Round 2	s79e7iTRi/iz9dr1flqlmJLkgf58WdA3yjKY0gb6dyM=	1	1
Round 2	MXMosMlpZlfYr4hqh/2z6uI/Vqu5P3rGuThZPADx/xY=	2	2
Round 2	Uc+cbHV6PVRZgWcf+XSbAfBtViREpw173qEANTg2nwU=	1	1
Round 3	5yjbY8NeFP7F4sNxCSneIqTYkdlWjGe4ScaUf5f30KA=	1	1
Round 1	mzvJtBIq18WEBQgD8z0hFogqeUXv+kDzgrvgc6d8fLk=	1	1
Round 3	bFjUwY2M29WjSF2oi7ZVvMS86JaH0kYlUr/QSR9M3IM=	1	1
Round 3	rZToehWWmKYZTVo98yv/b+pjE4hwjgW8opZB3XSA9cA=	1	1
Round 2	smlLLUwGqfRILtG9n79dZ360cZySWBUkdyNmmcbf2aA=	0	0
Round 3	+ewZoUKgra8zPu6Kb0HX0HLLN+afAnPeUxbIWKeWu4I=	1	1
Round 2	nsMp4bH+KzBMaOkOQXndjvcGQEcKXDWStxuf2GZW+ps=	0	0
Round 2	vAZh68ckFGYZNvhiQQ6v6TLkCsBuIKW3ySyZwMtZH9g=	3	3
Round 2	s2hz7p3PNLlIDfDcLMaUVBvNdLx6ln3vPhzz+cjHELw=	0	0
Round 3	uRyVDX9qR6yvkJI1axSU0t1xQFq6ts7QNFuVb5YjcmA=	1	1
Round 2	c2pzVvtXQxNpmcktPbb4+a883pk2lUDNkIQNiGrZehM=	3	3
Round 3	dOTLZ6zWpyggZGi73P06w3YyXVYlIsZ0VxI8eCvly1U=	1	1
Round 3	543QjRwuIPccVlBfpbfHh+7H57BK3/z88PiEUoPXS8U=	1	1
Round 3	94xp8KVUhb19m0LboKsPMI7oV9UZ+8xPHUsOsX6hcuM=	1	1
Round 2	i1ZtIoV/FP1hShkRFXcNvfRnav2PLSNbCriqOcj6mX4=	0	0
Round 2	+QMqA+WXlU9kvZ+3bY7pOoqX7jxunEHAv6vxDF/CZt8=	3	3
Round 3	ts2Q5obHPU169Jwo0pcYd3pEkt1olgcTk2764B/NFr4=	1	1
Round 3	eOrt5YZ7LC5doWpH4I1fIP6PDUHEgN8Yx9eVlYBsLIo=	1	1
Round 2	WmybakQiFYFFx738KhYjRw1pbINjZG6CbpNsIasqxaY=	3	3
Round 3	R05hvzPJu7j7QFUSqHm4kqbt6eY2BBMRtwF4YqRnwD4=	1	1
Round 2	ad2ZeczEj2Q6ecUCj5vc5JpaToTPF7tsx4EbTC8x3vM=	0	0
Round 3	Yd6AZZK7A0Fy1vKDp7XyL3/8cCSxNz3kuOtz5/VW0lY=	1	1
Round 2	uJvt44tkK5miVOyc+sQmAXSr8bKSi1um09Xiej+PM4Q=	3	3
Round 2	jL1Yg309RSKRydIp6PxIcZWyWDLN2Wteir+v++0PuCM=	3	3
Round 3	iLNbDtKyVQQYPOXyvE9sIrTy+OOB9vbY7wk07HYONEY=	1	1
Round 3	8xW2zNtptPxCMbZ4zNLb7Gck4pIGSmOT4rhQG+khS6U=	1	1
Round 2	3PYNpMDKJ/hdzDjr0uSybXWf7JpfpDfNobgSUegLVMw=	3	3
Round 2	GpAxqIkz3LzB0gon5pqaJB0z7iVys2/7GlvuLJBJpc4=	0	0
Round 3	NqM0oRulrmI9yKFkX8F3omyGKsCKuYbazObXwCivsXM=	1	1
Round 2	B00WAKJ59gVzy6bPp4fW+Cc4C6iJECPLvvZkSrjR/yU=	3	3
Round 2	dlyxxl8UNFQd/Q3P3LFBf7zd4p3yUHitI4pFrYBJP0g=	0	0
Round 2	rZHpn7/ZDYGH9WulNYOsk5kDbCMGwl8cjS9yK9+QbzY=	3	3
Round 2	eK0pAw08jE15SNOWBypAOeC6+K61AHyFVokNLPnFMoE=	3	3
Round 2	U3g/6yw+uGv8w6cQv+pp30m/Kt6qDCd0BZClX3KPXfo=	0	0
Round 2	PjQR8BuGbMIqdbVr4koZ+eyvhiLWAoGoJn106J8c114=	3	3
Round 2	twaqEGHmAu9j95Lhaq5EysiytdmGzp6gopBB+yVHQts=	3	3
Round 2	8ww5P6GlLRXZq9MGmj7GBRsSbvvEh7Ett/iScrV79XM=	0	0
Round 3	5nEqvwFRWgeCauDVW/je+jYIYy/HdQeHQLsk5C0rf88=	1	1
Round 2	CWrqxHXmiTKgZBHr8RTkxgPisY0sPeQmDMlRJJ5uYNU=	3	3
Round 2	fXTqYCh24sJeiI5lfWERDvZMcEHJuRMRusX5Qj3cVPg=	0	0
Round 2	ypEqMx2oV+W7sAr153YDxnUXPIgZQmy9txAucUXGU7g=	0	0
Round 2	InzN0/0sNgNTrnRL7Dkbfj3GKJ14pBSfJS0fSdWE7uU=	0	0
Round 2	beHDzAgIC8bRYLL9xUXTLoZNY4TAE0YLRc3Ztls72JU=	0	0
Round 2	Q/7ruGmUfyHjEzBVhvJJLrGRQ5J19C4PdU1B9vmwJDw=	3	3
Round 2	uz4cfMu2mmT0j/DkqkPcgEEyZt1hxWcbp5Fj5c8atQs=	0	0
Round 3	gRqiHTdpj3HcpBRpBFvjF5HZHh2rlUvcAlexgLUCJU8=	1	1
Round 2	an88F0/A7kSd2NodENx4R3vHKmX9V4B3auqOAuGlwGI=	3	3
Round 2	24V92x6ifT4ExCZuopRUq+QN+FKT7rmY/eiso/MBddo=	0	0
Round 2	ZET8riLIEph8eXRPjUQqT3xWK3fF7kX12jYlOv1nSgY=	0	0
Round 3	RrR5mT8nunScmCUi+vPLwrDshg8lJKFXm+hoX0Z3tFs=	1	1
Round 2	0rNutIVNl0T5kvRsqtARosVULFJ7SlqQPP250bRYmjo=	0	0
Round 2	Dpw55xpQUdPP8r9eMFRJqn9eoS3yh26er8kH7xf0BWY=	3	3
Round 3	MuUi3DOcwP4947Dseeuu2lz7s7aJ9ua9E3xPSdxDjCs=	1	1
Round 2	W6oqo1XpONrPoSmRSsnHZfBPvi283otfIl3wxqAhpvY=	0	0
Round 2	b0r/gaGUopbTf/7tA23UrTsjXjbepqc+ex/4qk/pAi4=	0	0
Round 3	DfHo2g6KgIiMgFOn4CNEE5J5fMJYAYBIISTtRk/TDxg=	1	1
Round 2	5PsFZpbG/DYx2PS/w0+wWPxMoExyuyn0x9166F0tIlg=	3	3
Round 3	VPPyKtnnvXoEpMQenqmMs5c+Lh3H5g7w9XQ2aPgnv9Y=	1	1
Round 3	YflCWkq6+iodyswf0CyaL8TH4QegXJw3jURXMXQKNw8=	1	1
Round 2	9wb6HVbfM1rYvRBqvCpIbLKOzdsEj9u3DEgJQu+RPPk=	3	3
Round 2	PF/rGiVM8RZ4/tenn7r4zFGGEKiLxCimLdpx2C1jUfY=	0	0
Round 3	0bwoBgnp1QEsapWzCixuvYMCmZ7RD9edm7Enz6A8nw0=	1	1
Round 3	ETbS5b+OX0PtLklTb+B1cCZEk+Zrf3EzE4M1d2lU3WA=	1	1
Round 3	nWIfI393Bn2ytPXMnkB88IhcJM0UmdA1u1s8e/GML5o=	1	1
Round 2	c8/UxzXk8X9YH3QvE9YBtn0ZA3EEUPqxTbvxCJwMJvs=	3	1
Round 2	c8/UxzXk8X9YH3QvE9YBtn0ZA3EEUPqxTbvxCJwMJvs=	3	1
Round 3	twhv+Vef/sUzPFl/GbsXA09ZCDm7eNCIk/mgC66PUQk=	1	1
Round 2	jd3wRqWjYNckRPEn4xLuLKsz2xnF174uztyZBIixf9Y=	0	0
Round 2	XZ03HLzSVELT3TkvOhu6VXPq853vYwEORCRx7zAhBz0=	3	3
Round 2	6sLspfHz/kOrfnPZzuFZKC1jD6jnX5eTl2i9MPVhBKg=	1	1
Round 3	lu8vTOAQebT8RAB6qYkKvoxbYmfwGgWnpOKw09744nE=	1	1
Round 2	k5bz3h7eVClLTAyMeHUNxw/wb0M8Uhx8gTse5kgddOc=	3	3
Round 2	v0vzHcaVpcPrGe82y+XvTCpkh8ynM6NXfar+M4Dk1KI=	0	-1
Round 2	v0vzHcaVpcPrGe82y+XvTCpkh8ynM6NXfar+M4Dk1KI=	0	-1
Round 2	QqdFeJmw7WUuQWZyYha2IlNCJhSoBNiKAVysZ8/CeRw=	1	1
Round 2	wIKP3aNRQ4ie/isH3jEp6Y0lXlk2iQefB6I8Zk9sVtk=	1	1
Round 3	nCrmuw7GrBMPrzHG8xSbc6Ox4KAv100qd/8m6pHxNRo=	1	1
Round 2	h+pI1mzEKe8Xt/+tMsxblhunXB4ocpsc1PQShK7ytrU=	2	2
Round 2	1dQFP6aamvGiA/NtureO0oMt1j9/BbNmQSdr3jDNh/g=	3	3
Round 2	gf+03Zv40GtGPcxxOEfj6uRiovkAf10FPmbkscxwcaQ=	1	1
Round 3	OzhufNjfAoxH6xgABGkmrf7KlepiAXdl7V2hvCh/wy8=	1	2
Round 3	V7SDAO9xyF/kmRcmeVUxJ5ByeyNf4lm68hK74LHyCGk=	1	1
Round 2	rrt7EO9BIDitFNBRJthUAm+TtUenR7phVrhwUWZo8WA=	0	1
Round 2	rrt7EO9BIDitFNBRJthUAm+TtUenR7phVrhwUWZo8WA=	0	1
Round 2	ZDpL6DjLqFCglwoL7WzXEq6LEY/NQOzov636+s33dq4=	1	1
Round 2	xlrHJzXOyUNyPKmDHf1FhpCG6sIYEARwuDen6GxYJlE=	1	1
Round 2	tX9sNPsotmjdgH+vrXiO4fsdsDQ+zhLrMwyCl4MXn5U=	2	2
Round 2	X9cX+M5F5nf084QSBWB1et+XVRb2dQlZdPSD9jkV4WQ=	2	2
Round 2	Joha6dwmpF8JkX4UJQTI6LlYcLhl52XzJ5QlxsqEEsQ=	1	0
Round 2	Joha6dwmpF8JkX4UJQTI6LlYcLhl52XzJ5QlxsqEEsQ=	1	0
Round 2	b//aX1bGw6+tQjZLabhtnptNoxOwaTERAS6tQODKFWc=	2	2
Round 2	TQH7RSJM6nWLi6PeHdZb1tvlqEujYlr3uq9Pyh155fc=	3	3
Round 2	FoGn60aFQTaJlOptNKjb2eThyihEup+oQw0P/8DVkqI=	2	2
Round 2	Re9lpLVikQf3YJ00j+DrKuvnUlfHDmGy1dFDT0g18ec=	2	2
Round 2	yOPYmxMx2ViOdQf6c03zgqWACYAr9BXdDSSCq73j3tc=	2	2
Round 2	E+rdBG/mGt/ZllPCi0xeAjLAceULAYbSwPZsA6EJ1wU=	1	1
Round 3	mSQiCnyVzI5BUavEq+c+uEPjxwzgb5QwNL1PYpVe+aE=	1	1
Round 2	36VCgOVCOVA3h+S//nRDm1t1HtMO3kQzWHKn7xcpsfw=	1	1
Round 2	4El5QtGTBA56gKMOwCZpzh+VQtN5HrcqAsqB6e4ew/Q=	1	1
Round 2	RVwbuK+WwtZUmw7AGBQgxZmGwySp9TBgLIgpnUEKmSU=	2	2
Round 2	0qqQGjHx4Fi97LdMf7JBQqIFXtZvP70l1EGPebVsPkA=	3	3
Round 2	lNim3UlqM3t9EO5B05NcJcCnF38Uq+56kwjAPO4cD2s=	1	1
Round 2	rqhdKdIUCbJMca+LRPHwP0x5ov43gNr4FuA/K1sEBEQ=	3	3
Round 2	azUNQ0Sgi0b0ImkyPNqxvxI9rlXezoYw+PEFLEjrn7U=	1	1
Round 2	4YtBp3UMvJ+vOAnbBEH241k/9UVQxvmXSTrXwrBCobY=	2	2
Round 2	bT9dDUCoPJenx57qW0jQRlCFgulUlTcL3HbHTdSsFnE=	1	1
Round 2	+OOqnFAXo8tKbga5FHXxL3LhIESl4uJBTUH3iLGEt6Y=	2	2
Round 2	1yYeFc9NNqaqq5FiVmFrL80l0sQRsNw9SCv6GzcVWTY=	1	1
Round 2	XjMedP8xsQpWxyU78q0sxcsnDu/m0EfYNj0WTSC+D5o=	2	2
Round 3	8nsd90s9YzOsbd7tbF0QaW/v4Cn3fi6qTe+pU3meCsA=	1	1
Round 2	6HhI2ZzCRniBQMUXRUB45E53OlxBgs9mZW2QDVAnNyA=	1	1
Round 2	pbdxuQkv2Osy0ZSp0J6y7LH46FP080hH6fvdYKIb/w4=	2	2
Round 2	NXKlWWIumP5Jd3iSshwZIg19cz2oJB7+zeKG8en6aOw=	1	1
Round 2	sriwsLsFrpyXncEdW5VxeAfSSjrfoPLMydaDAa+DiAU=	2	2
Round 2	qXBm6omaJBR2h0XNXvCInj/vUhhXf6K7K9oP3zodxAo=	2	2
Round 2	NvtH+GbbYSK5t+Be2OKrGrI9pHik492rdUrdYnzucXY=	0	1
Round 2	NvtH+GbbYSK5t+Be2OKrGrI9pHik492rdUrdYnzucXY=	0	1
Round 2	wZJELzgvnnowgoIkzUjdhOe2jNS/AmfR1/k7U2ygbOI=	0	0
Round 2	cqXo57B2338ylV/8ZXiKce58NGv9sFO0rWfn5CIQkTQ=	1	1
Round 2	JcCB8Q2VRawUIgKUlHhkEWwMAMBPLwG7XhqLy1mDfy8=	2	2
Round 2	jSnXASmk5XHMDAZDa/tde2tpQZp5ZQSnZUNPCQlMbjQ=	1	1
Round 2	YgfSjrHm3LZKZ8h0N2dgaBV2z7ME6mKiIB0TRhqtfjU=	1	1
Round 2	kynJHYRvydCaUYbMumzh0MGx7k+rLMR7u/CpWKdUJRw=	1	1
Round 2	RLRE4nzDSr54vR6cjxuhJsTYSwnFnyNVVBEa+ssUMpY=	-2	2
Round 2	RLRE4nzDSr54vR6cjxuhJsTYSwnFnyNVVBEa+ssUMpY=	-2	2
Round 2	sJwVVGuAiRVbx7sMrdETmNcrl4Pv/iUuDTwu/eNt8vY=	1	1
Round 2	XBWd04Yj56VZV/EznymXMr9x3xJVTRtJ259Us9/CHfA=	0	0
Round 2	zZm1oIGh5C9BCklgwJ9kWy85TqxFPTqYJk+NsjV/nLk=	1	1
Round 2	pO9CD1ohkDlWLMGudHbVVzdw89u5H7yFH0wRR8Ryp40=	2	2
Round 2	365S7SpMncGczptimGCP0GdyQnv8OIQ7j83rHci2FOw=	2	2
Round 2	mKhVR8mGEEFCAkErJNDWGMRx1FA3KYaR5FumZBNrxYM=	2	2
Round 3	qahOpNFU4cawetHFZwq51RlLBMw6F1Fb8+YoBXseaAQ=	1	1
Round 2	QbdgZxt2RPuBsPtZEjaiZdWPUAPRkC9D2uCn+OvskNY=	2	2
Round 2	I8f6+IHD4buvG290Z+XHaND2b3KVOxIRFLZG66eZTco=	1	1
Round 2	Dg/tbiB3uBQLTUh2kUUX+Ek5OQj6RFi/ZwiCabkmUgw=	1	1
Round 2	gRDSwQlxOfkGTpCLUFeb0/uQRt7MUtDq9724omSj3Rs=	1	1
Round 3	RqUwYpgLXhmiIjC2VtBKcikbPb0dKDCg1Apg8CskdF4=	1	1
Round 2	LHB2YxUl06Bb1NGch6F7dxKJ+YiO0gjrDluFqn2TetI=	0	1
Round 2	LHB2YxUl06Bb1NGch6F7dxKJ+YiO0gjrDluFqn2TetI=	0	1
Round 2	/cXG/gFrZ7ApASqqcq1JF0TSRYWsxG2jdkxC0CZH6vg=	0	0
Round 3	qIDVfTXb8sKE3BQ6OVsNkW4vb4jdOKjS1NuwxOH+Q08=	0	0
Round 2	d5IPm90woz+MUDL1XG9Y+YadZn+5Qe3f6sa3SawqvF8=	0	0
Round 3	RYT875MUayiIXVef5kP0Mwc1Becil5SaayYH+hE3zBQ=	1	1
Round 2	JGxgLrmJjaKdnvDozr0GN68oWuN91bZHMR40R7J8YeY=	2	2
Round 2	AIqVWxEIM5cMsiHDeEJgiZ1QmqiyTj5Bpzpey+fCSx8=	1	1
Round 3	AnCwQk6Bl1R4/cR+1BCuBz1HWw7xai99480WSUOr+Go=	1	1
Round 3	uQ8Y+184DF6BZlXgNHN+jetqR+kKE0wgrEaQT4wTNnw=	0	0
Round 3	G2WXtVspNpmm0x6GRAFd66weY8P2fdUdcWSTLiNdqcY=	0	0
Round 2	kkiK7IgJ+a8McORhi+uAvfPPP89vv2xmFWtN/K7fFyc=	1	1
Round 2	E/JSJxJcW/EE/TRJaXfkYD/AcvKwcjrj0HPdo1BgJro=	2	2
Round 2	i5lghj6893qAQ1EWyqaGhLWKn2JbQBayIIxr9d1pFTI=	1	1
Round 2	YDLnFFAUOu6xrRIY0w353Ck5BDJu/l3vGuaH261cOOE=	2	2
Round 2	k3oScQObQft1gCTI3nFLjyKXbOqgsoSg1js0miBduAw=	3	3
Round 2	eCYAUTlenUjz+BSMTScXe2ifEZvVVQu9Wp77mjBy/yE=	3	3
Round 2	6jgDzjB+yIrQfHxtDV5yCuNnPcCuiCVHwD6NZW5Ivek=	3	3
Round 2	QjBTUFgP85Ns15G06tCiXy5IXC8v/sPs0GG9T/Elf/s=	3	3
Round 2	wBGfQaRTWfS/MwBXglpyI1V/UtMyxReOXQ47z8Nhy24=	3	3
Round 3	fHGgqXCtQLzg5/Rk4c26445IR7lZXJhpxhjqMZMIFQ4=	0	0
Round 2	/J5QpgP3BoIyfmmbz8HNRbeYUG4Y7MAZhAhrxJL+wq4=	2	2
Round 2	nCtnF4RXVQLx5Cc1c4tGG8bRode9PLsNQwQnT4Y29ZM=	3	3
Round 2	C3LUA5ga+CA3xR8CLHORQ9qgHM9MzBtVJI22UEQK1wg=	3	3
Round 2	hbc1FBIMQDITSU14T/3hYAIZCW2hbdNyoO7WITjm0hc=	2	2
Round 2	TH0dn1KqoS0twRKp/F3MmSavJU1u3cWLC3ZfP5Fct08=	1	1
Round 2	zTPHdXxATMP6VpGNyYHBmVX8vwH2b2I3mlCnpWjAJbo=	2	2
Round 2	PR+GnQ4wPYIVJR8zGdJ2+Y35cfrN96HOpz5cSSeo2+4=	2	2
Round 2	NQfgJUn7uHxAZLHxNPUn1EsIu7NmPIKJ+vL2/aD9sFY=	3	3
Round 2	7kSNYmzcBnVKtcEj72qN+85dxRLtQ4aYZpGquSD7GW8=	2	2
Round 2	X5/6nUpYsfeEW/6x9eJ3eBkUF5bnyY/cjAoaOTqkjrY=	2	2
Round 2	M7VQUGKX8BQBtEqHxuE8WsLQu9qKP4rlp6xmExG/SYI=	1	1
Round 2	1zILxxJYnrZNk3RsyhwS+fumcxUkqCiXwNqcpRrRygk=	1	1
Round 2	4GNzKszWyZj2wC04MqbN3nn26tiyyCzz2Y2xLHk0ljE=	2	2
Round 2	t8ecqfMMSbVog/LF2POE3YsSoM2k6chInZXY2iWo8BM=	2	2
Round 2	9sy2Dy0/KmYtrzzVUTA1BxDxR9Dt/W1Dg6+WPVAFfgk=	2	2
Round 2	VkBVwG74KBZx7gKtUdPrQj4NDPvOIP5Mry9wd6EDvVU=	0	0
Round 2	hpThZNFSX6+PwYLUNQZ7iv/h80kCFe4ICE28tteU/UU=	0	0
Round 2	L+YButy2iGP/6bGqywIR/KKzAdSvPmrvqRQZ2ich1WU=	0	0
Round 2	hLP278VY1jz7bo5/sK2ap4zXoOoc35HduAFiLZyABmM=	0	1
Round 2	hLP278VY1jz7bo5/sK2ap4zXoOoc35HduAFiLZyABmM=	0	1
Round 2	Y9zdBsdQ+PeoJN0mPTuUrO2BqwXV64P3UzvEoG+VJo8=	0	0
Round 2	aiwTGSX9E3zPRFf5ZoKdpTRVQlj77CWU8CF0MzsCD3Q=	0	0
Round 2	SVnVo9lhLuzB8Cbe+xFyD3v1NM0j6UtiuAsIcx6vV4Y=	0	0
Round 2	RC+lQyV2J3/EW5dSVW3+0zLLbQRZremOuSVXok1gI7s=	0	0
Round 2	YiY843CUI4jp3KSZI3pwNca63gKzuOvmDhYbthI0i0g=	0	0
Round 2	WmjCo+MfpjjYOJl1Ps/pXxw8zDQzPoXjdcK9SWbk0fE=	0	0
Round 2	j9GNAhl7bzo8xthwuXR02PE2IPW3tsZKZSsX0e3Jz9c=	0	1
Round 2	j9GNAhl7bzo8xthwuXR02PE2IPW3tsZKZSsX0e3Jz9c=	0	1
Round 2	Nr/5wg18Cv0HURJa7kz7A6XiPqg29BJ/OpF7ZmSdpOQ=	0	0
Round 2	FDui55iLqMCcRKds3twI/i+Q7NitwB/Maz9JDk4tzaY=	0	0
Round 2	y28KKmpj3FiVe90wlk1lUTnusJOMWtw9tGEIW4CQ9J4=	0	0
Round 2	5SA+dLog7V4DBTsioNPyD+7nbRX0VbIRhL0OaOOagZw=	0	0
Round 2	CrFv0hrRmYUuXWwVG8Jqp7v0n/MU6dzP6bSthx8O9d0=	0	0
Round 2	qM5kbNZWM28n3Qb0tz/uCqddLpTJeENv2XcS75IX6z8=	2	2
Round 2	yp5BHhHZhMyeXwzOeHYhjm5hiwGLZxqUVCNON4k2yaM=	0	0
Round 2	hvn6NMglrVe8028mWZzChWewbRsVhr+pNYCDezUGG44=	0	0
Round 2	VmFNRi/awIBc4mum4EQgv2EqciFjkGxP3uWIwhdW33c=	0	0
Round 2	0MLYY6FpcoIo4OqTStoH60C2Iy4Cz6vsAwt0sXupmuI=	0	2
Round 2	0MLYY6FpcoIo4OqTStoH60C2Iy4Cz6vsAwt0sXupmuI=	0	2
Round 2	kUQFl4tfe+POEjEJYgTrQgkYaMeGXqsiigPj/Z4CTtE=	1	1
Round 2	gDklCCXKfyaxnDH7/Xp3uyYkCCXYaSyiiluwEh1sOqg=	3	3
Round 2	akdPOjoL4eSEDtlvceGTEbls4wnlskj8VxdGLGHighI=	2	2
Round 2	/llu9uapHl9Bfzo68rlMmOFPdDmvRvlWF3bvkl1apv0=	0	-2
Round 2	/llu9uapHl9Bfzo68rlMmOFPdDmvRvlWF3bvkl1apv0=	0	-2
Round 2	VWXaghKU+8Qo71Mtr20766q3EWhI1mmTZuw34MajAN8=	0	0
Round 2	AuGxdp+LEAy7nJLb/TK8+4x4mqwx3aWLJvB0QSEt6Qc=	2	2
Round 2	gefA+VmM9p7wZaw1/P0eGVPep0s7PzGeuwbBndIPmKU=	0	0
Round 2	X4ERmESGAeWPd8nDprscSsyO7hhvEVjMk8gt44ODwGU=	1	1
Round 3	juMQpnLoISyoyg5eS9jJ4wIKLkPAqIN29k+Fid5KiJo=	1	1
Round 2	qBRjyyBzFp40JiRNHVvmPSI5QbjglmMghvve7ot7b+Y=	3	3
Round 2	LyUGC3vPE5zlGzr6wFBjvDqmpwpEMt5Kwk3dcuFRWUc=	3	3
Round 1	gPkv46U4ufz9X8GWrnbtmgz1ClUNZpLdRw6BcZkJsOE=	-3	1
Round 2	gPkv46U4ufz9X8GWrnbtmgz1ClUNZpLdRw6BcZkJsOE=	1	1
Round 2	WRWtC/UktPz3LP9sNbqXsElCJzYJmllPZPOdgatpXGs=	2	2
Round 2	SQKTxvrFvqGhsn60npTNh2+Xz5N0PjuwqyLXR5hbfhY=	1	1
Round 2	aq6zjo+JLnRVxVKfiyX29LD3YIPgNIXxOQJY9ct10NU=	1	1
Round 2	+G2/HFlaFgFgfbPWMYf/071Xt7/OeCF69ZlZD33icso=	2	3
Round 2	+G2/HFlaFgFgfbPWMYf/071Xt7/OeCF69ZlZD33icso=	2	3
Round 2	EbHyUDgMX7VXYeDVMXbM5X5XZUkt9kwR2+yF63elP+0=	0	0
Round 2	Pan7/mp1OGZSUIo534FDp4jb9ZTTxAU+A1Q563dPrXA=	2	2
Round 2	lnFkA6xJ8VdG3x5UNjoNQXTXZdsESj2aKsehWcHtge4=	0	0
Round 2	o5UiHOTLainms/2OHpdha5UDWWW3SEuDCcq1/yXXIzg=	1	1
Round 2	4CKbZPEqxgWSjdSMOOulDu8zzXVWtE/Tv0kuWT7ppio=	1	1
Round 2	i+NJ6j9F5g2zofAUvcLTMxZwQf+r+O9L8Wy9Np5rLq8=	3	3
Round 2	vKFfoocd+QpASbNQyXd93VV8rWfQVRE5MqtE6sYl/14=	3	3
Round 2	WfDSwhVDePObSKuw5OORdCqu8+q1IzmVchgRe7/a7GA=	3	3
Round 2	Xt9jks8wxVmW6lROOdBEkz3qBFM4be1pdnVAciOl5u8=	1	1
Round 2	De0p0t1JuLkI0dZ+gGDr84GOIpaiFzDvCYKvje+QxKs=	0	1
Round 2	De0p0t1JuLkI0dZ+gGDr84GOIpaiFzDvCYKvje+QxKs=	0	1
Round 2	iXluuMGXUBLpaw6sffAYyAGjFc1OqnNi2mUPip1ekj8=	2	2
Round 2	GJmjb7q+9ylZac8u6GtNQXV0my0exZtGf3NTZG3FBx8=	2	2
Round 2	ypf9pNs1DeSf5l4OLSCbaAFNU/GX98v6L0QwuPpxJ9k=	3	3
Round 2	EPaD2xsEGIaWD1LuiwHLfM3KjxKH1j/+ri+5KQ9TzKo=	3	3
Round 2	B1w2Inzfxg4Ar5JN2S9Y2YgDRcp4doKKFEKw8MfwDFc=	3	3
Round 2	UGs9s89ZyPbT7ZwS7PX9UHOFlM6mmRX1v1AMZgjRoGU=	1	1
Round 2	bjwH0P6bsk0dckMaf8uHhCD1RL5KnzOXl/FWNQKPjdI=	3	3
Round 2	8kBOLCltFrl8n6+nIhsa5Ui6fbBMJDf67kvffhvU9oA=	1	1
Round 2	jNIi0yVktUeFfnvGPy79xhU5H0yrJGKtXoTFCFXMsaE=	1	1
Round 2	hheeHh9xweYrK3IDdMniR2/B8ls7am/IRq3e7KYnjAA=	2	2
Round 2	gv9mKyyhqlWgtwjADFxXiGr13ReBZAygC0zFNKt41/g=	3	3
Round 2	8G/PTy28crQVK9HXv+Y5J9ugstyqzSYX017+sbGmSsw=	2	0
Round 2	8G/PTy28crQVK9HXv+Y5J9ugstyqzSYX017+sbGmSsw=	2	0
Round 2	gr58l9zo1SDZ0dzi3lAaT8451OYIR5GkzrtDVt5RAYQ=	3	3
Round 2	9qNz1EU9AUrtDIvAn1y2cxaMV95CSq8HYu0VK4LtyDM=	0	0
Round 2	e9Ah4gwQM8j05B7dZtkv18M3vHrNhz+9LnkFMGpjTaI=	0	0
Round 2	VhLlft++SEo8DJRETAySpuBcvdeNR5fKJmUmeLrCOOE=	1	1
Round 2	rSkjLv7Oe3XjNJ9yVWuJIckayYD8mLf8aI5/3aiNjio=	0	0
Round 2	p3VrpwMlh8+SlGpnHIVX0LZeCXH/vB+BTD1IinrJ/Vc=	1	1
Round 2	GuYV5eyxlTha3oWy55sgLIVNfZFa2aj08raLOT5uFNo=	1	1
Round 3	Zx+SNiAcwjWlgK7EtP1koQWqN5OFEy70Zu2lkm4cQrM=	1	1
Round 3	tTdcNaOq/abYe5ezJcXicCotDunsfpTlvvX23h/ToDw=	2	2
Round 3	oui07RqMD4JMXulFYePnLLe/t/DvSAw2r9EyEE8/XrI=	1	1
Round 2	mKK8zQvYa0peky5qS0rlvvqWGu447fV8+nTAPuJlfCw=	1	1
Round 2	yPLkRnYfahM1FL4RxrA5XPCa3tdLD8pTAbQp+elXs8c=	2	2
Round 3	2ih1eROGOp6pQfHnzPm/yfqcvOqaJx4OIGed7S8MYVE=	1	1
Round 3	CwLZsYi3it24xDafwUFnSvuqY6AvaHQas0qiCeW/JEc=	0	0
Round 2	zbzaj8sZZg7/+iEqJCOjjj7ULRHSx60XGS7sDwqg4rQ=	0	1
Round 2	zbzaj8sZZg7/+iEqJCOjjj7ULRHSx60XGS7sDwqg4rQ=	0	1
Round 2	7S57zKgJD3vmC136bqt2jtA6cO6gJT5KcbVx6Fk7IB4=	2	2
Round 3	qb9NVDijh8CfF1oi+YoNmxeCJNKq9aPwBTzNEfStnkM=	1	1
Round 2	G4PREXYqZiCL57Yek+rS69zi8W4K0RH1Id3HIjXnuKY=	1	1
Round 3	aa8D5MiaDLYXK0hmdWRTTYA7Cd7N3/scMVPcAfZ+XgM=	2	2
Round 3	C9GITBMywP33bXgY3hrkCS1hc6TGCfIB00EGAu4Z9xU=	-2	2
Round 3	C9GITBMywP33bXgY3hrkCS1hc6TGCfIB00EGAu4Z9xU=	-2	2
Round 2	mDj8bGWKh0oVqxNUthkWqdP0w6HhcYtNoMVZEktKfKc=	1	1
Round 3	2Cpqt1um4rn9YSOQmIVNhRQhWKfkgWOxUr6+GWv+zVA=	1	1
Round 2	8rrfqkqr6D/cMnMyfXx7Ui1hh+ZFq9tQ6CygSc9NNsM=	0	2
Round 2	8rrfqkqr6D/cMnMyfXx7Ui1hh+ZFq9tQ6CygSc9NNsM=	0	2
Round 2	CgvBSM0q3rk8b6XXN9yU3h8SKm1nqaM2xgEjBC85U/k=	2	2
Round 3	BjC7g6Wj5UEBkA5QaJJs72aCdt9t7Uv3EnpfEaIt2Ck=	1	3
Round 3	BjC7g6Wj5UEBkA5QaJJs72aCdt9t7Uv3EnpfEaIt2Ck=	1	3
Round 2	18xpA1DGkmQr1SIQf4tPIWiYSnpqbTWrlI18ZzxEtQo=	3	3
Round 2	UvL1RH4/f0xA1F7Wude8sbtdtiKZg/SHVmGkvVNn4wE=	3	3
Round 2	rpkX5PiLO7ce2csILIdf4ERYMlhj6Vs/TmHDZzX7SN0=	0	0
Round 2	S6GmBjeSToLKa/eMcpqD0WuKO9+38c+y553W/DPFyIs=	2	2
Round 2	GkRRYnubA4MZJVWzCHU4+Ynqb0/Jzw5qFF8XRGzs4cI=	1	1
Round 2	EoQzgZRirIRVX90wvcIZGnQVB2gwW7AkQkJyVFJaIYs=	0	-2
Round 2	EoQzgZRirIRVX90wvcIZGnQVB2gwW7AkQkJyVFJaIYs=	0	-2
Round 2	8bNn8kMZsPkWCGoxg5KSvRQV/XCXyL3ricq3+njV7yA=	1	1
Round 2	wCTiHgrBpJlC+uOMmztMo1AZWmhfVWAhwl3zuhIxfRs=	1	1
Round 2	x+trp1uuoV9RpFk72oEmyhefSC1u8yy90+MxY2dqZqk=	0	-2
Round 2	x+trp1uuoV9RpFk72oEmyhefSC1u8yy90+MxY2dqZqk=	0	-2
Round 2	bgmK7N6W1PUDhT7692Xf1n9IRPKCFaqjl3e20t56EW0=	1	1
Round 2	rBc0Xnv+R6KnCqyrOkFtJhxKz+K9crB7TfvR5PsnWck=	1	1
Round 2	0p0qxlKxmXa1AIUsLUoAlqHZAshlPvhx1gsvcF6jNyk=	0	-1
Round 2	0p0qxlKxmXa1AIUsLUoAlqHZAshlPvhx1gsvcF6jNyk=	0	-1
Round 2	TWpZB9oHXKprrflnu5HRxIzoHgepKnjbjTd5c6Wtclk=	1	1
Round 2	NgmaLMuwjVH2U7U7IQ+yMhJF/qLqN4iB4CS9VrXFKHs=	1	1
Round 2	ycjDq+PbLMzXLiSs9SYFMCcLQW5wNlAhU+Fr1ytdtNw=	3	3
Round 2	fVxjr2S3TSvgSXfu44DpVvCsmXFxRgQY2Ug98GWaoV8=	1	1
Round 2	ofxUU/rfL7F1AxbveVEUglOFot8c21ozCn/PeyAufxY=	2	2
Round 2	BmUOViVxDQ34e8exOQW80qtHmZLfxRh6PWyZQl0Nhjo=	0	0
Round 2	pDLlsqF95x0B1rxggsp0orvzP2mvelI/qdtgashuUPA=	0	0
Round 2	d5S3TQynHum9mq8GCF07IdQTb6AWngpWk67kGlA4WKE=	1	1
Round 2	mQ+65SB8RLRQC6x3tpeS+PdI+d1XEw1rJciefuTepK8=	3	3
Round 2	pJYknUM1kWXJTskcuHABz7NUUxuJuAGCaR89OZSlo2I=	1	1
Round 2	vNRgppNi1ZN62lCTPOAbHgLFAv8/wSWzOwsceTT756M=	2	2
Round 2	dpTOFIuYfiF8oViJsKq4416VNu7JveXEpsm7G2QabCU=	2	2
Round 2	KGQ+6sed1m2wALpt8UsIdNmihRcH5Qs3FNF1y9AVsfE=	1	1
Round 2	2UNsp4UOOQReU5qIHJ7hYC6gH2l6ur94+aqS3ZIhd5w=	1	1
Round 2	4HHhGXIsx7rIMbeVjz0bezcyFhqEOL6ohgH6mQRDiUw=	1	1
Round 2	rx2H5hd0P8YPbtHoOk/eEYTN4tyrs8xGKOvu7X8AbE0=	1	1
Round 2	KJk435cTY0t+FJHt9jRUJ6+FF3jilGv7i4vRvhB9RZA=	1	1
Round 2	mbLCkMDmqrB3D18tkpoEukPYioeRCZ3V7LcC9ix0eIo=	-2	-2
Round 2	ED80DrRAMdCCxgO/FHear1NKe3a2qcrc2z/JULWKau0=	1	1
Round 2	mgWUCq5FooJ8SghcfOQ+2x79sL4W9aUgdslwYP8pdXQ=	0	0
Round 2	D6uh7CKebK2/f3n/wkBqli6kWODRiYzNRNtpzRVWN4E=	3	3
Round 2	wOdu51ev15eyfdyMmHJpMpCzGUcPmmTj/MD64e+t6EE=	0	0
Round 3	IwKXSL3dW/ls8FCdC/1nVZIwh4gjSYKaxtWoKXqLgWI=	1	1
Round 3	2ygumLaqoU8UB1jCcPDeDbRrPJEgu0550ygZ3511W5M=	2	2
Round 3	112q9uKrEvghWfuxnJAaMAu2xYeMr0l9VCb8OXmZ2EI=	2	2
Round 2	0JKM/zPaqkiCGuQnPCMMu2SnzLnx8hHYKLxx+Q+GjXE=	3	3
Round 3	HHlueJ1qvM7jyt70Y1xT9WraHjVRNvHJjatSc7Y0dso=	1	1
Round 2	mojQDiwcJT44ivM+/5BITMDKO33arBcUobvqNYhb13c=	3	3
Round 2	5JKc2EYwxcGvjUcxjCoBqq0IStssDjVan9XNkZB+h4g=	2	2
Round 2	0e3/l1SSPA3Crw3fP9P485ndggN1KlBvceEaF3aeU5E=	1	1
Round 2	NcQcMmNymwXGhvesJPHLBmKLRCN9rNKMpgA4ZkqyaY4=	3	3
Round 3	KjZaauLYzXre5FtylaNKrgRrL+IEkYL0inGhog2uR3Q=	2	2
Round 3	EzzKKLlKV+3tkcZtrPcDFifuPwl7owrjpLk1DbXdqAc=	2	2
Round 3	L65sU3lU6JLUjHjAS8Fhgn8ByoX/Mzbb/ySvxKc213k=	2	3
Round 3	L65sU3lU6JLUjHjAS8Fhgn8ByoX/Mzbb/ySvxKc213k=	2	3
Round 2	gkZab5Y/LtPpbdrpCS950YI/RrA2R8ZJqVvq8Rd89sg=	1	1
Round 2	4KMka11NgcgOU4ebSpz8CQ89MtdLguUltxcbRkdKNFo=	1	1
Round 2	58BuehEW00yP3YbjWCWgm4diJvPjkW5xIEDlEsRyL90=	1	1
Round 2	9jbMpDx0YGIecDUSgzSoKT6xvTInyoM3wQI9gwbCPyY=	2	2
Round 3	9HcNw7I5x8TVnVgA12nIzM44v3sfOvulKApLun1nmSs=	1	1
Round 2	t0sahcwo4pCtpOIp80L6VdyA3pz5f0NWHGZl51UYk0s=	3	3
Round 3	sB/kB1ZlQyqSaSqWMeXOgqfQIaWXfqnaPdPxqFmLCcA=	1	1
Round 2	O9mH31pYh/M5mPyxFHuyjsGFaMekNyQzaq2KqjDfuzs=	1	1
Round 2	mTessXJrSoidIhh9lWW1GNYmLUYjnfzkJ+eOCzfkVvQ=	3	3
Round 2	H+K1kgA2Y5xMEViqOyfbtIQGjq1n1Ob8i8JFozQAUYo=	1	1
Round 2	Ktfch+R/TAAq540GQSXrPC/SmdwPNaeQdEiQ2Vj6qqk=	2	2
Round 2	hJD13UYO20i9EOr5GA+QAs6m83WPlkaEOUbCaLFdEaM=	-2	2
Round 2	hJD13UYO20i9EOr5GA+QAs6m83WPlkaEOUbCaLFdEaM=	-2	2
Round 2	J7VsDmarZUJmjDW8ocetOr6IkNpftm2OCt5PFdbHbXg=	-2	2
Round 2	J7VsDmarZUJmjDW8ocetOr6IkNpftm2OCt5PFdbHbXg=	-2	2
Round 2	+Z+uhK1ftGg4vhPezet4gYdLHSnSUYWYxuQp3SWAwxE=	1	1
Round 2	yadZxfEUn5IF2EvS8q60F2aDseG+FKw36clAbA5zzjw=	1	1
Round 2	6p6TzahC36dHVCtTzfZ0FzZm62bVp9Cnked13OV+8mA=	-2	1
Round 2	6p6TzahC36dHVCtTzfZ0FzZm62bVp9Cnked13OV+8mA=	-2	1
Round 2	NdBMpMZDu581xe8yEGwL/GFw4ujjD15o9Y7mAkWvHI4=	2	2
Round 2	xKGw1zAcMRkP7GgeC8Cy/yTDK+Om1J9tRKArd/zw8U0=	1	1
Round 2	bTHeWcrfwZSjM6DzHksUTzjhybsRHaICvnt7YjRwcqo=	0	0
Round 2	EhGm5Py5zCdnZVNrSjISxUjlC7Y0a5HuahcPc1oSyyc=	2	2
Round 2	HNVah9FHmCMS92cVnYvrBlqLo4HCHXR6IpZlV7ZJZ3Q=	1	1
Round 2	PlVeJyXDsZEgtDBs6qkkUE4FufJuR+HKMaRiBfvQxdE=	1	1
Round 2	NyV8iX/DkSXCV8tr18J0Bnl6L4i4m92hmHx6pIno1+g=	2	2
Round 2	BlwUcrc7qidt4kUA/3Eza15G2vYe/qSCPrUqoQZRNnE=	1	1
Round 2	yICyJlvl4pFK/XDmoCGvK5c5arQlfCHtwRuGvrWeqGU=	2	2
Round 2	2ZjeM2ObVStqNW8WX6K2LMJyfb/8Pv2S4XMUaUaJeZs=	0	0
Round 2	OVLb8WfTgUflVX3hN+FwOGR7X57NxiYAes4uWf7xSYo=	0	1
Round 2	OVLb8WfTgUflVX3hN+FwOGR7X57NxiYAes4uWf7xSYo=	0	1
Round 2	UoXcnF7N7nasumrRbZomZ9yVH1C7BHuRMeSABTO6S1c=	2	2
Round 2	WW7YpziFipOW7sQTQbLtSqT/OibRHGjzhlHV+jACy6w=	1	1
Round 2	46n7odfW0mUyJ9MhOHT54xug2LT1eaXpzqIXeOdpyDo=	-2	2
Round 2	46n7odfW0mUyJ9MhOHT54xug2LT1eaXpzqIXeOdpyDo=	-2	2
Round 2	WqDPzmbFfChHPttEBRJgS5BtEXYB33/hvcIpjMRoDrw=	1	1
Round 2	M+s4ZyHGDBqh+3Bm+S4+SmFuLIekpDMHx4fwjOUafrU=	1	1
Round 2	kke0szdiVxXXOQi88c0qraVTD3rRakLcIIfRIXgm/cc=	1	1
Round 2	vHG1sx/hXuNRnGW0rB8aDhKCX5bmiYqzkuJdmW7bgn4=	2	2
Round 3	pv+h03JNujSMpGi/fhVGn2GDXfj0rOfvXf4WUeBSZx8=	1	1
Round 2	ffjcEvCHFea1xDoQpReILq4hT9q6M05z3x1UI4OB0rw=	0	0
Round 2	qgoE+yAl0c+5w7wRRdyeVy5C3c+WT+jZ8kcuP61TvUk=	1	1
Round 2	/HZHq6DEpzOb9yR7+yAOakHKDZmvIDaLOyOlQGoYqL8=	1	1
Round 2	bHnwA0oBbEG34+EkVpiAN23IADj3Rdio3K7O5+k0uRc=	1	1
Round 2	4IgnHCoJ1Slw5amTbBywUxo1eS8yyH3P63fJr7Mpm+k=	1	1
Round 2	w3J4zZ2AjV4wusprwb8+qqXuQpGsoWWMfHBiQbvGbFw=	2	2
Round 2	eYOJMKBMrV1inrzCF2jH6Xqvy+EKyxqoiWJsfF9xi+I=	1	1
Round 2	oV4PGME72uaWdGKc7u2FU4gJIGxXqkRfC0/u5MO1mNs=	2	2
Round 2	KUFBylMcGAlbPOs/9ltg1062fwz8U1OShAZCUXPTuSE=	2	2
Round 2	xxhsdSrjpQtEJ3UGDx7gD5xMbZkIqIdfLj1G6BpdPtc=	1	1
Round 2	h7r9kaw2pCJh+itNndXxDrHpRFWsAj+bwo5MXLaQ+jU=	2	2
Round 2	GrYRoIzbQ0dTWSW1f+rZiydcOxrKqUeoU6JWHk40oxs=	2	2
Round 2	N/lJqxbrAEDGSEuuZ5Uu0LTtameI4I5zNxDdVV4Ahjo=	1	1
Round 1	BrGjZhrVYWESXoMuHeYRMGET8V6VwZorfQFq19S5NA0=	-2	-2
Round 1	Kj67pctRB+w9gHUn/Fk0mFpilAWGUHu+ZAhnrMMtzPk=	-2	-2
Round 2	ndPMCMZPDgi8NhGhGb09aBea7ZqNUeVHDY1qVqnfils=	1	1
Round 1	M4MBlB4cVa5fjnxxNJ5prkSv/t8pIpa1a2/CpF7O6a8=	3	2
Round 1	M4MBlB4cVa5fjnxxNJ5prkSv/t8pIpa1a2/CpF7O6a8=	3	2
Round 2	Bxc5KquhevKF33xyGJwXZ7YiBRqMjs3R3BFRUDQaeUw=	2	2
Round 1	SwfnobHuhvteui92Cav5S8mqUk4/w0dI6lXmeETyn2s=	-2	2
Round 2	ApRBNqxGSCAdK0wtiQMiYYvsOuV1LU9N4RYcj3vgNoI=	0	-2
Round 2	ApRBNqxGSCAdK0wtiQMiYYvsOuV1LU9N4RYcj3vgNoI=	0	-2
Round 2	1ESXpO/iRVxZefcn6CsRvR9apvaIzdAmLswxh0u8jcc=	0	0
Round 2	APCRCBfkJTLqaGnDxVpCD5yo0l0RN9aZuL/SF0JUemg=	2	2
Round 2	Cm3FgeGrJd7GrGwl08qsDHX9bRfsEwLsqhrTq1d1+Og=	1	1
Round 2	2g+OFL1VUAPsYSeXsuC1qci8ju+10Wbi6XsZN7UuWpM=	0	1
Round 2	2g+OFL1VUAPsYSeXsuC1qci8ju+10Wbi6XsZN7UuWpM=	0	1
Round 2	cH0qo553U24dN/jFxO3QVdGDiagTcKNbWv33QFzm/ew=	3	3
Round 2	XDsMsRaoCxxN1/uewUWtIh7W03byNEPLGoERLqPuwFI=	0	0
Round 3	ZT2QOZWyZUFqJ+gOAji/GREe+Sb9guEsZ5Y78ftsdFI=	1	1
Round 2	lUUeQC4O7dRlHN9wZVM1NjyupFibgl6wo/HnrXyI6BU=	1	1
Round 2	/b17/AOSRR1Ylp2NHgzM42q7eWp+w0idUxCNfixrYw0=	1	1
Round 2	FE12hP6SPdCsdCIG0qAuIyLhaqxzjTPU6pAXA73Bqjc=	2	2
Round 2	b6nuz993bRsTjauKZl19jx1+uMzVmo9N9IG1fsVLB+E=	1	1
Round 2	wlTcpRN/f7hJArTkRpcIIKO2Gnm1ieGBgVL25qD9MPw=	1	0
Round 1	aRi6pLjiVgGoOaXlQYuUNodlbyysT73kvOsd1E70Y6s=	-2	1
Round 2	DsRvXV4dreUS3d2hCc+CZlAQeBXZ33uq/2e6KTIfAzU=	0	0
Round 2	i1jY4yuD7u8onX8t997hddshXz0zbv5nuDec+gEEvKo=	1	1
Round 2	tiyriDuyfBVbBiDdrwFZ7EV1YtgXyBB6HML4caegjH4=	2	2
Round 2	vGWwGZY3Of+v334JzP2nir8Pa/sIjrGm7i7D6DjFad0=	0	-1
Round 2	vGWwGZY3Of+v334JzP2nir8Pa/sIjrGm7i7D6DjFad0=	0	-1
Round 2	4MYmpIcg+mCet9BtoQGsxzkyHDjzuQpSxrMdDt/+mJg=	3	1
Round 2	4MYmpIcg+mCet9BtoQGsxzkyHDjzuQpSxrMdDt/+mJg=	3	1
Round 2	Io/0eCfTFCmL1d5UrS87lm2jp/qRRKMA6WJcqqOo5FQ=	1	1
Round 2	3tztSvm38STg286XaO4TLO3lMk371GziYgz6LWVTtzk=	3	3
Round 2	LdNKpxbvQWLBPjq/4XGi8B8xRss9cynx03j6QosdoJQ=	3	2
Round 2	LdNKpxbvQWLBPjq/4XGi8B8xRss9cynx03j6QosdoJQ=	3	2
Round 2	+BIt1ftfZps4lorjMGbhLtqsxZ4RbasW74c3YS6sRW8=	0	0
Round 1	bnbJooOHW+tKniUmLzM+BDaw7t3XwQ1A5PV76wjQ95o=	-2	1
Round 3	rUe/Mw3X2JaOke+2sjJtEfHi7CYdVdIKsbLT4Z+CS5w=	1	1
Round 2	BiIXDKGp4WvcjqZZ1xCoqLNR09oQyO9ADiRMp6ZsSq8=	3	3
Round 2	p5fHCKfisBvtJuHOZTE5zx7bLz6w79YYNlcac0FO+DY=	1	1
Round 2	+WoSS4kwmJrIfcNWfGPx/G5sD40d1MYAc5dUdODPvuI=	2	2
Round 3	A3AZqW24hgSHUJWNhgJQKKEseX6knLY0Hik7MN2rJTo=	2	2
Round 3	Kwy2HXDfBwXhSIAf5jirzlhnxEYJVKKXoaYo1QSaVo8=	1	1
Round 2	xb1DNVtilhZX3l0ak6Xn23hbT46y+TOrqnDPLbXdxW4=	0	0
Round 2	RkQTzeV0Oab00B2WHWzv7aCdcv0vp9e1yzZaCziIPac=	2	2
Round 2	b7fGt7/QXTlXhG6ugXxQeMwEcbhQVvyYN0PIx9LplJQ=	0	0
Round 2	wFINUpVooZyq33nvE9rn1JPq1jzFBcbaN2+D6GBa+S8=	0	0
Round 2	TqDDQytKXgCTjSftGVoLOIbwkEO1lrwryvFsqwggtkU=	0	0
Round 2	tvgORp/G9plj/uwiiBb2PKJItwEIGTMAWcItY7A/f8I=	0	0
Round 2	qNMRLKCkC+P/myraJfOfVRc8G/Z1tU9A6MzvNIhfZng=	1	1
Round 3	38BtA9uKT6SPretigzVi5/tm1WA2dkOpniTuzGKz05Q=	3	3
Round 2	mw7lY0UN8WzBpXqXsa1+7HTtXUZ78y1ecEP7ZbyDOdY=	0	1
Round 2	mw7lY0UN8WzBpXqXsa1+7HTtXUZ78y1ecEP7ZbyDOdY=	0	1
Round 3	N58CcxYc+GajP8DK6SusP8duQPJjYfN2TovxDYEcHRU=	1	1
Round 2	taS1vCEdMjO0uIgBKi10GjyRNxuX79UXO1DqNlTIyNM=	1	1
Round 2	75roQXJHs0Fxdxh+V2uJvhWCBeBlAdMic7xpNw3T//U=	1	1
Round 2	hUs12pKioAYkOpA+Xo4B8taTc2BEWjVWPRXEXlJzvE8=	2	2
Round 2	AIP3mHjtD88fNKRYTwqZ7QvYoeec6gEpwFYpNG6V9Ms=	1	1
Round 2	D+WjgSRsBy+/UlkPjL2S7jGoJnO3Rwsyl/kk+JDuOR8=	0	0
Round 1	XkBZ2JXZcIZ0hKuF3rIt2ggbJQF0naIKabp7nlnjDAQ=	-2	-1
Round 1	XkBZ2JXZcIZ0hKuF3rIt2ggbJQF0naIKabp7nlnjDAQ=	-2	-1
Round 1	QbeyzOmY7if9iWEm7x8Rncc5MORWPvs0MXZENuS3W3M=	-2	-2
Round 2	S+MXR0rvzNGGDBTjJc2uGXXwxTlYCIez3vB21N/hGnU=	1	1
Round 2	+onczriaFf9zMd+gRGBsduRLo/v0Qz/Zqgyyk7FD/8s=	1	1
Round 2	YZtEfZgM/JrgsKD9BidwDfg7mkeWnEicHyashcUBxrc=	2	2
Round 2	yXGuxrYTShFYg6tU6s9OGe+9lfuXe4DYHr19Qghq8Go=	0	-3
Round 2	yXGuxrYTShFYg6tU6s9OGe+9lfuXe4DYHr19Qghq8Go=	0	-3
Round 1	AwOA/fVZZtPzMmb2oHdXZdFPT3xFbGk4dUIvuiVm668=	-2	-2
Round 2	e5w6lnCqfF+EkyMNcaRYJkvTofJpzroKaHDMJAlSMAQ=	0	-2
Round 2	e5w6lnCqfF+EkyMNcaRYJkvTofJpzroKaHDMJAlSMAQ=	0	-2
Round 1	SBjFS6Gp6s5E3nMXQYD0XuLxcIr3bhPmQpSKYfkwy1A=	3	2
Round 1	SBjFS6Gp6s5E3nMXQYD0XuLxcIr3bhPmQpSKYfkwy1A=	3	2
Round 2	kqnh8mmpm6EY8AMDr977sN/E63gb7ndKNUCHw0ZwVdQ=	0	0
Round 2	bLY14CckZn7AWJ65Cjxrr7d/ZC3YRoRxRKw2yZS1n+c=	0	0
Round 2	fXYsh0KWlV5sG5AE+EFpVmjqEHySD0b82zRuiMQ6qq8=	2	2
Round 2	IQ7/9S3G3P3OF3QYvkRzZLkZEnHDSHJaaVYO9axudgM=	1	1
Round 3	VjkZ7OVpkDAdCgZ1jUEry82vJBanJ0MvqbzfZy1344Q=	2	3
Round 3	VjkZ7OVpkDAdCgZ1jUEry82vJBanJ0MvqbzfZy1344Q=	2	3
Round 2	leGGT6V+VyAxPeINg+jjXF4901QxvLxkmJxTfto5kPw=	0	-3
Round 2	leGGT6V+VyAxPeINg+jjXF4901QxvLxkmJxTfto5kPw=	0	-3
Round 2	wF7AcGZ9y/KhvYGU2DiDAX5k4XCtOKKDKLVp0Lh6KUU=	1	1
Round 2	q3c3Gp+lkMv58g5lI5UFyPqK3nZ7Kn706lxT9G0WRnk=	1	1
Round 3	xwZ9u2E/dvRYyIwNygmQh5f87yJr9lM+Qc6Vv0deZrc=	1	1
Round 2	T4/60AkF90+anCY1MQbi7OzZHOpDTSOMX5F2r78gA8Q=	1	1
Round 3	3c2wezh+ecS1wGmwz0AZ+jV0MNfXFnDJpvyAYCD5mJ4=	1	1
Round 3	SuunCJOfo9g6N+4SEHjngHb4rExt97eDbfnIlAzl0XQ=	1	1
Round 2	gAcxIznw6wpCdzfWE8lq4YfIn6gb0R0H5SI8cWLRVXE=	1	1
Round 2	o/D3TDs32H8WGlzr8gvxHxsgOHHpfLrK7iUlzXhANAY=	-2	2
Round 2	o/D3TDs32H8WGlzr8gvxHxsgOHHpfLrK7iUlzXhANAY=	-2	2
Round 2	n7nj2nTGbtkvdmcMsuO/6t6IhSedNlWzEH6SAwh1/cY=	0	1
Round 2	n7nj2nTGbtkvdmcMsuO/6t6IhSedNlWzEH6SAwh1/cY=	0	1
Round 2	vEpgw+3EC6eZk90obenI9J40J2nUDy+JoLlnrjOw2dM=	3	3
Round 2	2HFPPSqizueToqSgA/vYk4vhkwlo5kO5izikP+IAXcE=	2	2
Round 2	xonRNVQ/hN1R0QQwCYAAocmhVFIZOgsuE+MayQylbxs=	0	0
Round 2	hldHgA0LtUa2IWOdYQYRL1wp6q6NovHuvpdGBR9pkQs=	0	0
Round 2	zAawCCXXIOF3MBVGGABS8BebMAnFTnkyEII8B3nUcEc=	0	0
Round 2	hEZ/y8iwuX4apm+XNn4u+OysGg9/3JS44SLgvZMIBXA=	0	2
Round 2	hEZ/y8iwuX4apm+XNn4u+OysGg9/3JS44SLgvZMIBXA=	0	2
Round 2	8KZsvaHU0Rfwl7XDsaHgd56oQTMr6TSug/nghIlnYAY=	1	1
Round 2	1bC7k39ktNtxu7ByYmc7XscxOFi5fSU5qUKlY3eooHQ=	0	1
Round 2	1bC7k39ktNtxu7ByYmc7XscxOFi5fSU5qUKlY3eooHQ=	0	1
Round 1	dirP1ZD45wUodJ9YzE7rYiUYRsftCvIb0nQP1l+nAEk=	-2	-1
Round 1	dirP1ZD45wUodJ9YzE7rYiUYRsftCvIb0nQP1l+nAEk=	-2	-1
Round 2	7aqoh4pwjHtafHEe4QQBKBbpMk2dQecvsBudBy7jDOI=	0	0
Round 1	6GfGA9dCQTessp++WZgpTUe10y9/mrh8/TUeJqlfNGQ=	-2	-1
Round 1	6GfGA9dCQTessp++WZgpTUe10y9/mrh8/TUeJqlfNGQ=	-2	-1
Round 2	2cbk1vZ7Vq3x/JoBEHY5jqVj1RaikRv//Tr9s5BC8NA=	2	2
Round 2	67sFdIdihCH0beCMV5EodI/SF87KRJGEAIJR/hepqYk=	0	0
Round 2	PXdGbtq138Dvf7VpxSr1aD5NrCo0XlTCA2Q0ewfTn4w=	0	-2
Round 2	PXdGbtq138Dvf7VpxSr1aD5NrCo0XlTCA2Q0ewfTn4w=	0	-2
Round 1	Ml5xxi8MxPL6A/AqOBC9SErB57oCKTuySQQkRaf5fbA=	3	3
Round 3	Ml5xxi8MxPL6A/AqOBC9SErB57oCKTuySQQkRaf5fbA=	2	2
Round 1	kGvEjRNsByDhEt+yWgtSg5me6n/UZ8fVqKYicx4Rj3g=	3	3
Round 2	kGvEjRNsByDhEt+yWgtSg5me6n/UZ8fVqKYicx4Rj3g=	2	2
Round 3	kGvEjRNsByDhEt+yWgtSg5me6n/UZ8fVqKYicx4Rj3g=	2	2
Round 1	4bal9plj6fE6tdwaSzys9yXlWs2MT5RVjCkXTE8Otr4=	2	2
Round 3	4bal9plj6fE6tdwaSzys9yXlWs2MT5RVjCkXTE8Otr4=	1	1
Round 1	14bhuQJvi4HGyL++fKMbtEVEHef/OUL9c4sj8+BKRhU=	3	3
Round 3	14bhuQJvi4HGyL++fKMbtEVEHef/OUL9c4sj8+BKRhU=	2	2
Round 2	UPqOqOgjfgUruq/ODexBGeRy+WrQrruLggNwxhY9Df0=	0	0
Round 2	y3KJH2tnSCD05VFRjMk+DaXgRA889hiHv3kUANnYl+s=	1	1
Round 1	xPxDZQStdQISBUVe+dFMHXUQsNKYt5vi6TfydFD0yS0=	3	2
Round 1	xPxDZQStdQISBUVe+dFMHXUQsNKYt5vi6TfydFD0yS0=	3	2
Round 3	xPxDZQStdQISBUVe+dFMHXUQsNKYt5vi6TfydFD0yS0=	1	1
Round 1	XwfTXFECOQETZad6Py/DIpJrq5hKXy4d5jYi2AUGagI=	2	2
Round 3	XwfTXFECOQETZad6Py/DIpJrq5hKXy4d5jYi2AUGagI=	1	1
Round 1	24lOzCMOiqBbgKE2EXHMgfRtMesv+3VZ5O/rNjjZlNw=	2	2
Round 3	24lOzCMOiqBbgKE2EXHMgfRtMesv+3VZ5O/rNjjZlNw=	2	2
Round 2	yinSe3Yza6t2iAQSLf6C5lLyQeS8zVu/TSFjAZgDc2M=	1	1
Round 2	bXptAS4xbqwwsb1kF+Tp4pmLNlcwxhzMPtHC7iofW+I=	0	1
Round 2	bXptAS4xbqwwsb1kF+Tp4pmLNlcwxhzMPtHC7iofW+I=	0	1
Round 3	z3rab3DoNd8DK2s27wSsD+x0cOYwunBr37UY+itij4M=	2	2
Round 2	/sJ0UnqRiE7pNSSL7dMPopJC7J4EZHwucCV0wvoXGIo=	0	0
Round 2	TiNb6ej8rPtAl6Uxd4cL36d2m6rBbabFcjxC2+ys0z4=	0	0
Round 2	FWFJjgs977RTtzaTIOGB4V1YsJK3Vzc/gsH7z1pIC9U=	0	1
Round 2	FWFJjgs977RTtzaTIOGB4V1YsJK3Vzc/gsH7z1pIC9U=	0	1
Round 2	9F4MK2WZo0yFd9R0c3otFPdSkLOlBxAH+BVyXftIfC8=	0	1
Round 2	9F4MK2WZo0yFd9R0c3otFPdSkLOlBxAH+BVyXftIfC8=	0	1
Round 2	aHgpKaa+LgZxtp1T6tj++H/S2mNwXY86mgVMFsKR5js=	2	1
Round 2	aHgpKaa+LgZxtp1T6tj++H/S2mNwXY86mgVMFsKR5js=	2	1
Round 2	63LOnBjsPPtIvj99r1wjSH/ymiWgftgTQ7D0Pd9qzsQ=	3	3
Round 2	NP87TqfQIsbq3Vas/9wlHO+CnEsDC/t3LgWq434Wmkg=	1	1
Round 2	a0wTgtMpbgyhjL3JqxplMfGLIPDk/9dg4DLUlYMEWw8=	2	2
Round 2	FOSX0LKLrA8A6N95ymfP6IzLhuL7IQvZwctrloa/bfY=	1	1
Round 1	1oiPk1GKNGEkbUs9Xzx+KwTRJvRgKI35FjgbrRST9Og=	3	3
Round 2	1oiPk1GKNGEkbUs9Xzx+KwTRJvRgKI35FjgbrRST9Og=	2	2
Round 3	1oiPk1GKNGEkbUs9Xzx+KwTRJvRgKI35FjgbrRST9Og=	2	2
Round 1	5uwrLM7ArIlUZefdKG0rPXUnF7GxBgT2CaPdohzelPA=	2	2
Round 1	AT+Z0z+co4eLGT3ddIhgH3Uex6yJxmes5ZQNwqQHwFg=	2	2
Round 3	AT+Z0z+co4eLGT3ddIhgH3Uex6yJxmes5ZQNwqQHwFg=	2	2
Round 1	msEmCFjhqsPySo1ifkZkcL2MHnWOIykskm4qOI/i3Lc=	1	1
Round 1	ux2sGngjc+ANHmKHxqbLfvgsI8trnTCPUo1XrJinfns=	1	1
Round 3	ux2sGngjc+ANHmKHxqbLfvgsI8trnTCPUo1XrJinfns=	1	1
Round 1	8WUOBFTmdGqkNvF/2FRBVaR5MNuBE86X1soiKoNqJWE=	3	3
Round 3	8WUOBFTmdGqkNvF/2FRBVaR5MNuBE86X1soiKoNqJWE=	2	2
Round 2	Xr/KlNelaJHd7P+kTen/JfgNqOYEqVTntDBkEdm3tS8=	2	3
Round 2	Xr/KlNelaJHd7P+kTen/JfgNqOYEqVTntDBkEdm3tS8=	2	3
Round 1	Xr/KlNelaJHd7P+kTen/JfgNqOYEqVTntDBkEdm3tS8=	2	2
Round 3	Xr/KlNelaJHd7P+kTen/JfgNqOYEqVTntDBkEdm3tS8=	2	2
Round 1	UdIU5GtdnK9AJSxjVY7GnbJ0NAdGqxz7Mn9Ua0e/rH8=	1	1
Round 2	JzAIEv12VvFHwwuukvq8raCbKwxlhXc6QWklKWvvZSw=	1	0
Round 2	JzAIEv12VvFHwwuukvq8raCbKwxlhXc6QWklKWvvZSw=	1	0
Round 2	nDWF6EisuzVLotld4AUQhZ0I3N+UuunLAdKYC0SyZVo=	2	1
Round 2	nDWF6EisuzVLotld4AUQhZ0I3N+UuunLAdKYC0SyZVo=	2	1
Round 1	cS+P60GJbPSHW/FyVgG8ZZfBOSuGiuLYT8h/UAXvOWA=	-1	-2
Round 1	cS+P60GJbPSHW/FyVgG8ZZfBOSuGiuLYT8h/UAXvOWA=	-1	-2
Round 2	cS+P60GJbPSHW/FyVgG8ZZfBOSuGiuLYT8h/UAXvOWA=	-1	-2
Round 2	cS+P60GJbPSHW/FyVgG8ZZfBOSuGiuLYT8h/UAXvOWA=	-1	-2
Round 2	TrksDW8Ds5k+OAnhCzxK4klaqZTptEWlaJhpuoxnktk=	1	1
Round 1	cMJDHV/zGXmlXv5qFiyJ4ioE2fGABNPgxA+HeImCd4g=	2	2
Round 2	cMJDHV/zGXmlXv5qFiyJ4ioE2fGABNPgxA+HeImCd4g=	2	2
Round 1	XpVyLWgYAr5NsL6JFn2B2dZkV3RUgIMYi6i5JjoSwmY=	-2	-2
Round 1	1SE+LwsVcLcft9G1Ev4IuWbKyZNvdR0u4qY/CBCGBnk=	1	1
Round 2	d+wt5hY0mOlLgAy3qyywk9O4l+y9Mo0p+DcEZu6OImQ=	1	0
Round 2	d+wt5hY0mOlLgAy3qyywk9O4l+y9Mo0p+DcEZu6OImQ=	1	0
Round 1	HRj9n5kGf6hZUPVDLVilY0YVM2FEowxUuSIGJikn4Rs=	1	1
Round 2	HRj9n5kGf6hZUPVDLVilY0YVM2FEowxUuSIGJikn4Rs=	0	0
Round 3	HRj9n5kGf6hZUPVDLVilY0YVM2FEowxUuSIGJikn4Rs=	0	0
Round 2	Gqnk/+9tzW7pMTnwJ3EAhVKrcZE7hFRRMr1LkQUhbY4=	1	1
Round 1	kke2yAu0kgMbVkbQ5qkz0SjEByt7hIxtZMlDIBhmA1k=	1	1
Round 3	hdMG2C6AC9HF+CMn0Q1jk7dB1r7uD9DZ74BbSmdIptM=	1	1
Round 3	T3ffHxGfRquezMAswB8lPWBKh6Zqsx6la4VzyuNW6pc=	2	2
Round 1	9YlXm0jJpvpWakxYGEXHpwka8tgkIcGlY8zCDWkj9N8=	3	2
Round 1	9YlXm0jJpvpWakxYGEXHpwka8tgkIcGlY8zCDWkj9N8=	3	2
Round 3	9YlXm0jJpvpWakxYGEXHpwka8tgkIcGlY8zCDWkj9N8=	1	1
Round 2	env7cAxxnhDp0vuBQy+4Ivr6b2JBld9JQvjgyBwH05U=	3	2
Round 2	env7cAxxnhDp0vuBQy+4Ivr6b2JBld9JQvjgyBwH05U=	3	2
Round 3	env7cAxxnhDp0vuBQy+4Ivr6b2JBld9JQvjgyBwH05U=	2	2
Round 3	3Q6AjfsRW8nBpCYr8wQxdnNGPY/LPO7lGy8MtyernDQ=	1	1
Round 1	vhRFVD1Lng6WH0obbYpqR2U1CYNLQTSfYMDzxPYSgHc=	1	1
Round 3	vhRFVD1Lng6WH0obbYpqR2U1CYNLQTSfYMDzxPYSgHc=	1	1
Round 3	G7nvI26BXUgbCqAEDd3jYakiSDnZ2m0ETa3fekLn0jQ=	2	2
Round 2	i4WN9t//dNKq44pKeOnTQlBQL1KtJu2p1VlC4egKzDs=	1	1
Round 2	ajOeL7rJ1scjWaYkpBM2Au4tn5BNgXMWrQc8ZUKCr84=	2	2
Round 2	cTgTfQO48wX7QcEciiu6rLTjk5dEsWNDj48LWJJBluw=	2	2
Round 2	yDt7uF3bFer6iocod+9BNIFJiYYUQlRohoIFoN41Lko=	2	2
Round 1	nZOP4y60Wws2CZA8AY3seXD/bHyENseTJ95Qv3KF3TU=	3	2
Round 1	nZOP4y60Wws2CZA8AY3seXD/bHyENseTJ95Qv3KF3TU=	3	2
Round 3	nZOP4y60Wws2CZA8AY3seXD/bHyENseTJ95Qv3KF3TU=	1	1
Round 2	Gr2pfmCUQyMGMrarBiqf3X+jXRGSWNO4tHrs0fw2To0=	0	1
Round 2	Gr2pfmCUQyMGMrarBiqf3X+jXRGSWNO4tHrs0fw2To0=	0	1
Round 2	HkwOsUe9Z2hT6texHulqUCSNfPYhnSb2pW8JwfmtPJI=	1	1
Round 2	wWhlqJduq8fRyHPQOQmgav6/2k5dDZfivl5Ly+LljFE=	1	1
Round 3	MjXhd+G9bSDHGcPkrNA9DhlNB1GW34h3FRRlCLoxGmA=	2	2
Round 3	EpHsc7qoRcmKdfCu76PDwST/LMm+Zav3pByIYg9Q5vg=	1	1
Round 2	g92OQasxGFkbzv6NXJVc0kg/DBzs7T++05lDj2AqdTs=	-2	-2
Round 2	d+vrCTQ1Idd4lavHZrwVeF4JkzMmg9lgC5zRWwBU820=	2	2
Round 2	iftDwDLscURrUGeBhror+hY2d/uUZO0kAvn3dlCV4KI=	0	-2
Round 2	iftDwDLscURrUGeBhror+hY2d/uUZO0kAvn3dlCV4KI=	0	-2
Round 2	osVtVahJM9g9eFsjHVNvRR9iEqxHdApP/7ov+XEk+t4=	0	1
Round 2	osVtVahJM9g9eFsjHVNvRR9iEqxHdApP/7ov+XEk+t4=	0	1
Round 2	hZIl5iqUVmpVCnU2oEubbFqRDum8W+tNLWkKQLMzYs0=	1	1
Round 2	EHy4Z4zhkuiGRjEM5xCVD8nP4n8ZP9yVrDZgMTdOfKw=	2	2
Round 2	hNfNkPB7fJBThEfuKCq7hSjf+7WA2h4N3dk2Le/xECs=	1	1
Round 2	iNz9hERH6qwTUMcPV/rEm8RygaOBpkk3uqGVpgPwvGY=	2	2
Round 2	FR+/974H4vD0lL0w2jQB9dcBOZmgGLkbV1Yj+MSE/Gk=	2	2
Round 3	M9DEMCgtZdhFIDeUnYxwFBo3Ttx9D4u82VDXPxc03q4=	0	0
Round 2	RkAC2OiXrEGTbQ+56gcTRftYGJBOccgJMcqwHL2nsMg=	2	2
Round 2	IgoymllSPSv/BpFuqnPoV2xQjES+3Qq8IYZSzn5uBVo=	1	0
Round 2	IgoymllSPSv/BpFuqnPoV2xQjES+3Qq8IYZSzn5uBVo=	1	0
Round 2	WgSiuWPpMzAUV3IuGMQTNLmKOQk7zaCeQ5Cwvz7mkEQ=	1	1
Round 3	2sWIah7uihN6uPl9a769p0iFWV/BYSDq8iVTowEO+P0=	3	3
Round 3	NAW4Mrkefcq+x2aleD+hU85w/6BTZyWOsMiXHkf/r4I=	1	1
Round 3	mUQFGzlp+UJvwYw1UkLia6keEWiCAjhjVlGEkE+5EpQ=	1	1
Round 3	j/cprE699N2RnHEwULSDYYGafTl/emzsHPawB8/JOu0=	3	3
Round 2	VKey2ZMUZlGy8RIIPH4OWI2Zikay3TsQPQltpPIT1+c=	1	1
Round 2	I9J3F9h3RnoaICP/rSDcj7aexUE3LfaZe+QHbrd0j2E=	1	1
Round 2	l/dlGYtEBA48use9926fdS+gixyF8UHU/aS0DjoqSlM=	2	2
Round 2	9IONH26IujY6SD5PIuZGtOwnLbybQkkkYXZ6txhFGoo=	1	1
Round 3	qGqJS3DAyJuVAjhbMiOy1mK+LxfKRormavhvx98TI9k=	2	2
Round 3	iX0gEbm+N/0S3uQ7odTeZNJqV0BYZDvaYZUhH1F+qCs=	2	2
Round 3	tqCUaeC8yI7tF7q6dR0sYSsHGQ/Tb1f544mVhClZv7o=	2	2
Round 3	uYexgYdhzGYW7BR6562EVpmodMxa459atC6abnTMS1U=	2	2
Round 2	tEuuVmRdY+nGACBg5cJe71O2GdYURUZlG7X5JbgMi0k=	2	2
Round 3	t0vJhxckTKT4GM60IXpiFKTa0ti++r8w7cW8i/e7PIc=	1	1
Round 2	SxsSspBn2SYlGmHArQDdTtYWf0juLRwglCecnf0CC2E=	2	2
Round 2	2rlcoblhYp5F0wwFo8v69eRcYz1s8szGHdqhfcbe/lg=	0	0
Round 2	QuYJ39yCwBVaUO7ASWZ/O576DqnEFCGvXsBokaYbdo0=	0	0
Round 2	S4QWlhyUm2iNiyBqs9HOsGhCFwnQXnSZA7MYNyHNrh8=	1	1
Round 2	2bcDW4Jb6iLUZ2TQSiz6yAJCdWF2RhH/kdIQbtGUFRI=	1	1
Round 2	tTCBbN31Pj+m+yEKuaBL7ZIX9bDMljTvD56GpfC2XjA=	1	1
Round 2	mmjEFLPcuTcWBq8C4/0w1kCBy3todoCDsIBpk8e65BY=	0	0
Round 2	sSEyhJ+cSNlVQds7r4shINNBEf5WSYkGZBzXqaDpUig=	2	2
Round 2	VD9AM5cm+wWHiU05dePEWyqh8i1P/QHqzJ+g3eDBe+M=	1	0
Round 2	VD9AM5cm+wWHiU05dePEWyqh8i1P/QHqzJ+g3eDBe+M=	1	0
Round 2	oGLGrxafPncbnY63Gyum888Ggxr6SmXC7Msrn7BUfr4=	3	3
Round 2	ji0+FcCb3DJEU9E3TQ31k3owH00vma5TKXyB7lo8xho=	2	2
Round 2	57PWH62eTJa4xgfDUqPsw6N6uxY2YcMkFMV0emFWA2U=	2	2
Round 1	Mb5miGByhDWPHp7NRlwps3RyBc435KyqzTjpURelVMA=	3	3
Round 1	6KQ2ZQG/h7Cg8ykK/Cf/fmiYeN/+mYHfm8uAh97KD9M=	1	1
Round 1	BYYSU0b3a2yHBC8cc9rXjigvNghYBz2sDCzZzoEUdI4=	1	1
Round 2	esZ7q5yoH5NYdPoOd7CTABEcvUg5RsHWvdQQVULGMRo=	0	0
Round 1	YGq437PkNd8S6cihjFJA+bVDnN9Y064qNwCLPKk+Kp0=	2	1
Round 1	YGq437PkNd8S6cihjFJA+bVDnN9Y064qNwCLPKk+Kp0=	2	1
Round 1	xe1qzGdGrCKfONgJ+MuWWo6IOHGGHJ7RXx3rgJQvx9U=	3	3
Round 2	iy17pljhTEXiDmnvNh1YgxGzXzVk9aH5+YCdP+0FvV8=	1	1
Round 2	2+OXNZpAwIgR/b7IU5NUl6jia/e2bRQRbTQLVkZX3zU=	1	1
Round 1	exaNOlKRqsahBsH9bC8jbmVEEiGyHA59C/XwyLuIvt8=	3	3
Round 1	uUZ1bEb6JLQNZUyMnV5xZiQ1D9ws1/QS9VepCWVElCg=	1	1
Round 2	P6cHYoctBTDZZ+2iY/8feE4ZHBqZAu3dp7WObGWk5oE=	0	-2
Round 2	P6cHYoctBTDZZ+2iY/8feE4ZHBqZAu3dp7WObGWk5oE=	0	-2
Round 2	StObIabBkJpwHmsl/SZKtyh7IP+VO7EBtz+oOmtDLNE=	1	1
Round 1	vihE9hld3lcWxhVgsgK+yAWDcrF4AKts1YCOh5y9OH8=	3	1
Round 1	vihE9hld3lcWxhVgsgK+yAWDcrF4AKts1YCOh5y9OH8=	3	1
Round 1	VR35JMusUf54pVcqLaFdnWQvXRhqJ4QEFSNRma+zVCc=	1	2
Round 1	VR35JMusUf54pVcqLaFdnWQvXRhqJ4QEFSNRma+zVCc=	1	2
Round 2	8SH2N8YaIP5Lxs/wNCmcSzzC3Whxfy4WmZQ6cCPbFew=	0	0
Round 2	TlEXN62bsmlz/ok1o59BnCQxRoOTk5lKTTv2qnDq88o=	2	2
Round 2	D4PfBP5JAgMttIL3QzTUA4YHBE9wySB5svGQ8W3Ysx0=	3	3
Round 2	1GqEh5T7B3hwtZoeoIPnpRn6pr8+lVb/P9XZEQ9zFnw=	0	2
Round 2	1GqEh5T7B3hwtZoeoIPnpRn6pr8+lVb/P9XZEQ9zFnw=	0	2
Round 2	KF6/r9RKxtCRjtZ/QBLO5eUeg8G/Xh0QP4+gxwKEXpk=	0	0
Round 2	+4V4rHFPKGxeRHVEn4R4IWZdKUJZpXE4C3gbwbONzLQ=	2	2
Round 2	u4Q3CSnIoNSO5Hrj+sxZeyxc+ESBRPbz1V7rEmqXpa0=	0	0
Round 2	lXz+TYntKuOSd0OaVZ7Vy//Oi2azpJlFX0k5If5qqPY=	0	0
Round 2	ZRJxmoc9mApu7pXoLZC8HECPnTlXJhTK+Zyg2fBRfjc=	2	2
Round 2	uM6Wp0k7bHUU0Mm5cIKsp+//f5QENCtBYf+3esBfsco=	3	0
Round 2	uM6Wp0k7bHUU0Mm5cIKsp+//f5QENCtBYf+3esBfsco=	3	0
Round 2	qRZJt+TSTkkIRpqE5eCbTFy6xUK6RO5khs+IJB03tv0=	0	0
Round 2	I2Y3tw3yf/e3wdwQOdBmq0JDY2Vzr3k0BxPJE6+oTfE=	1	1
Round 2	0SwI7v/wYCd/BXDKSju13UPB1GKB8bKjXZ/NUWmqfho=	2	2
Round 2	rU78fK0WGz0cIDOgkz3LCmx+ulevKO6BhYJCrq6P4rU=	2	2
Round 2	T8KBL6a1eeBbewIwDReHRL6cEq4nAT44ZSyjEcIU5oA=	2	2
Round 2	XalFgw+EzqXfSu9W6enF2wxTJ0CB7qUb/UH0Qt3kIvo=	2	2
Round 2	eID9bADJ71w47yS1uiuU2jJ1Redp0HQgpl+VLDANy00=	2	2
Round 2	wR+QdxYYyJXLD7AECgSg6vM5Dca0hpWzdZguG6NUXRM=	0	0
Round 2	hSGRQIJ9oqu608AbR7Wfws6PnTB2WfQbSGAMupC4t+k=	1	1
Round 2	BzQhHPMZOdH+71peQ4mAo/30kHaHQyE8TaQsiI1n97Y=	1	1
Round 2	1zswklnnH32mwPvbOapq5MchdCSnEEwiywXFdk0xCgw=	2	2
Round 1	YjdlY7esKiRteqc1cRVDIvueL64dAaj+SzwnrZkXuvs=	3	3
Round 1	3lq3Y5QIBUvNpzwF/Bfod617XiQc1TwjpgvfFvoIwdg=	3	3
Round 1	uDUDhO3iqWuYRhQdH9b77T930wxjDpF38tNN7IR9NwI=	3	2
Round 3	uDUDhO3iqWuYRhQdH9b77T930wxjDpF38tNN7IR9NwI=	1	1
Round 1	rSmm3hAZfQHmiS4Zr/ycLjlpaXtsSFiZzZuiOzlTG4s=	3	3
Round 3	rSmm3hAZfQHmiS4Zr/ycLjlpaXtsSFiZzZuiOzlTG4s=	2	2
Round 1	OIgTXXE2+NkwSfIWMqhnlEWNA0LTjx4dT08+KNZ7NrU=	3	3
Round 1	mwefXArgIS900ReKP/y4xoIF5zx4wZWU5t4Gu/hEQtg=	3	3
Round 3	mwefXArgIS900ReKP/y4xoIF5zx4wZWU5t4Gu/hEQtg=	2	2
Round 1	iRQevvawj1EcnzFZH8w1cggUAr+FKbM4IwbgkSbzwzo=	3	2
Round 3	/+Rq20pYArYKcytE9sXAHy2UE1NEgEDJ/lVf4CaiC4A=	2	2
Round 3	EIEvQ+099i+q48+DWCv+6RosCiuZj6mgIJpA8va+ujA=	2	2
Round 3	mfEc32Zl4IDFSRafYuowsZOjKSKnsFKEOWXhmoxRzIw=	2	2
Round 3	7c9kFOl8sF6KE7tJX5IPkSC340KvM6fpoKH4iWPaBqs=	2	2
Round 3	NGa1X4V4An0iUnfZowFenLi3f6zo+h33PGdjvbadHek=	1	1
Round 3	yX6o+Rx5iy60kArkM5GFOGBGnza/jo5+Zy/HOyS9xv4=	2	2
Round 3	jA9lDGbv6TYPGhaZYI2dRVORlcVSALTbYnonO+Iapho=	2	2
Round 1	kknuHYQ5Dh01UTR7uCeflaOupOzt/rkLHk0Tixxamoc=	-1	-1
Round 3	q0guZXrZDQHTKKQUBJK0RJAj+KgDBcj3gtPUT6oAV7E=	2	2
Round 3	H4onZRb8WcfNG6cCrfksnL6VdpKWaSWabNqAIurYfHw=	2	2
Round 1	779xyTBjmWnp1J6SQdX+ETSg/bST9pUSHaMT45VUPX4=	1	1
Round 3	779xyTBjmWnp1J6SQdX+ETSg/bST9pUSHaMT45VUPX4=	1	1
Round 3	V2+QaPOOwYAhWGdk44mAzR/EaxSkIXic5EWcMLAuSJY=	2	2
Round 3	wYG3auMdLt7c1PjxLfEhYkGF1XASytr4XiD4BNjPcQo=	1	1
Round 3	WrjHW1DUX7mb6OUelUmTAhKHtuIthd1CchnSCIy5LMg=	1	1
Round 3	q/d5Ko7yPOPkxSyMfgvZQqkAz0ja9TQmi8bemQ+NS14=	2	2
Round 3	RXVZzxpLAvCCygjL7MHJqBDmOgCGldgXjUJS3aPYDg4=	2	2
Round 3	/9mPVjzue5/dppV4kBWFjbeSb1F1esunLLCH410XiII=	1	1
Round 3	Sxlq55QPYgr9iGHLCI/x1MpPfsOg5zITJ4a+b1uIOnE=	2	2
Round 3	6WTPByheClzIdW+4NcaFgBROomWoR7OL+nwAwc5TUjg=	2	2
Round 1	zs/pzfH07+KGRKIRGUTpyeX1Qh09YJ2oloOzAtrPucA=	1	1
Round 3	zs/pzfH07+KGRKIRGUTpyeX1Qh09YJ2oloOzAtrPucA=	2	2
Round 3	zC3SdxGSmdgLwXkp+gpagxKwadbnNZsXHW8sJJ1G2tc=	2	2
Round 3	ukTAJz1NY0bM7czftDn4bLLGU+qRweqsQtc0+HNHj7A=	2	2
Round 3	QUGBIULgOxkahnvwvihOOzejYiwIIk3v/A7YQYtubhY=	2	2
Round 1	Sl7jRzjhstFvUl6lJ8YykXqw7DXYhVghf61HWhkcdt4=	0	0
Round 3	Sl7jRzjhstFvUl6lJ8YykXqw7DXYhVghf61HWhkcdt4=	0	0
Round 3	8vMOidD0VoUcjI0n60u0ryMZa6SsdRCwCTsuuULUGdk=	2	2
Round 3	g/KgcOqFKM7JSogbEbRVvRzmSChIcsUVB9M4bjGuywQ=	1	1
Round 3	6QtdDCVo38wV/hGUNKE8ZIFEjYiul/e8D6xsGq6JH6A=	1	1
Round 2	NnJNxjKUJ16O8hvSKasSaPm7PN4s79zQ8zM6aSf7Z4Q=	-2	2
Round 2	NnJNxjKUJ16O8hvSKasSaPm7PN4s79zQ8zM6aSf7Z4Q=	-2	2
Round 3	quO/JjwhWokrTuI3RDgpSnZjslc5C1BK5fJ+iMp+HXM=	2	2
Round 3	gaQ7xhdcls/Us05twGDIpt6C80vD6DwPWvLjE0LGd6o=	2	2
Round 2	KZMROfoE1GIXy3GqRdO3svwELQ2jUAcSNZLpkFcmzys=	1	1
Round 3	nYRQMmqzHP/2GubcAt/dCGynK16R5sqJ9EID1i5c1/Q=	1	1
Round 3	x+8vsSl2i0XLSoYybIFq9uDJMRdJyC1XZLg682ZAmP8=	2	2
Round 1	Fy2TJsMDo7q1ew6XS9eRenahXet6hzMVmjOf+tBaQXE=	-2	-2
Round 2	Fy2TJsMDo7q1ew6XS9eRenahXet6hzMVmjOf+tBaQXE=	-2	-2
Round 3	UN72WVwtxLAl1mkRM/RHJF9zLwYtGecxFqcPgQTmsUs=	1	1
Round 3	i4dDjGC0hvOt7icDZnjIs3tnbt3zrdHa10hBad8A99o=	2	2
Round 3	QxD8M+l4wPrAw42zRY47VNYo6jOVWePf+zhuMtLTE8A=	2	2
Round 3	ZdwTkoNXOVfNHqnILiu7zYg9fcoSUJ3Eb0UxAH4gE5g=	2	2
Round 1	7sCwwtbyHaSe/Rj7hKkzR5trb+dXuag1gT0JzPvnw8Y=	0	0
Round 3	7sCwwtbyHaSe/Rj7hKkzR5trb+dXuag1gT0JzPvnw8Y=	1	1
Round 3	stnr4bB8o/OJh/6nj0ZIXi5ncPI9Gq5dddv6f7Ag8qY=	2	2
Round 3	p4zExpx1EuJQdUk3aPIi9wgAyJhozjAPHEtag3g+764=	2	2
Round 3	exP9VD4aq1z28lbMGxHUKY+nyLYPrlCL1nOzADj2DuA=	1	1
Round 1	P+mz28KmLxDa89ZNut7sx3iwRXzmhIj8t8Se8Ykn8+I=	0	0
Round 3	P+mz28KmLxDa89ZNut7sx3iwRXzmhIj8t8Se8Ykn8+I=	1	1
Round 3	Y3ZMIVhYJVqoqvTZsP8CtgdfRtUmONImRuthvjt5pvY=	2	2
Round 3	435U0U9sePBjIXFfv+HXNXr0nO0pYmZn57Dode8W0sU=	2	2
Round 3	6SiYL2k2/B5FLZMjg0156CmREod1UPO+tNr7jQoQUxM=	1	1
Round 2	WEO8/oa/TKZN9t1zZbL7LaGoEeadK9pt4HDurMNRpFA=	1	1
Round 3	wUOH12YUnNWIiO/kv3/BgfxofXEWm5ScdEw9pzhGJ7s=	2	2
Round 3	XF+o4Nzz5E2ECTf4CXSwkTlILG5vMHmQPAQv3o1wGPs=	2	2
Round 1	iVWYJI15+B0KqCDFXZzUxi8OwuKnidpJeWlPmzjYELY=	3	3
Round 2	iVWYJI15+B0KqCDFXZzUxi8OwuKnidpJeWlPmzjYELY=	3	3
Round 2	UVGZMPk5T2nhvE8tAKO9xuwIoGpKMP9zQZlLU/lgvpY=	2	2
Round 3	7Mp8jzAgxPWpHx3WHsU+iY52HUsiAMxRNthxtSDd6U0=	1	1
Round 1	j63HKqBwVIa1TfDeJbGT9CcAiADai5vPvglIzmQGZfk=	1	1
Round 3	j63HKqBwVIa1TfDeJbGT9CcAiADai5vPvglIzmQGZfk=	1	1
Round 2	vb4m8SvuXhgP4owEoArQF421WeeJpFbSN+RjMaWJm7A=	1	1
Round 3	6tRLAJlHCqE1tQjli8y+Umcm4cSx6whOLHRlbMdJYAw=	2	2
Round 2	ajrPTJK/0t73v450sK9ewrNRbTLENuhhZVv+PgvtTfc=	0	0
Round 1	/RJIPfPpvH1UlwxCP234z0EGqWoXRL3tthMPuPlHul8=	1	1
Round 3	/RJIPfPpvH1UlwxCP234z0EGqWoXRL3tthMPuPlHul8=	1	1
Round 3	PMFIvHrfYqlZ7YZzJ+04iygdcFUfNbHZH9Tj4vlquPc=	3	3
Round 1	T/lsjF2UPDQr3cV06fJKkbpcUeQqG9ET/YZjT0xGYKk=	1	1
Round 2	T/lsjF2UPDQr3cV06fJKkbpcUeQqG9ET/YZjT0xGYKk=	0	0
Round 1	1nw8/is/ePCvbkb9QI+X0alk7zMUHK9n92MsswIgLeI=	1	1
Round 2	1nw8/is/ePCvbkb9QI+X0alk7zMUHK9n92MsswIgLeI=	1	1
Round 1	DTzEszwqrbLc4EpUzLCiZES+/nynjyYsLBZFiBzQTyw=	1	1
Round 2	DTzEszwqrbLc4EpUzLCiZES+/nynjyYsLBZFiBzQTyw=	1	1
Round 2	Wkbs3DqHonu9it4690LArniDXZQDb1Vq6Kgtnps5WbY=	1	1
Round 3	QaNze+kvjWhB8k6wiRFUXUm6ZZEwl+GB4nuMMUnr15Q=	-3	2
Round 3	QaNze+kvjWhB8k6wiRFUXUm6ZZEwl+GB4nuMMUnr15Q=	-3	2
Round 1	3wpHZtS0TWaiUHR3e+nd/gDFtYGh/UNP/ZUhWF3UVvE=	1	1
Round 2	3wpHZtS0TWaiUHR3e+nd/gDFtYGh/UNP/ZUhWF3UVvE=	1	1
Round 1	8VpRFWRu6y/K1GGQMG5IZvlY/czyw/ZfESvB400YFWA=	1	1
Round 2	8VpRFWRu6y/K1GGQMG5IZvlY/czyw/ZfESvB400YFWA=	1	1
Round 1	xCswHH0B76SWE2sYgWmPDNcTll9wgxa+R4JMNDvlWcc=	3	3
Round 2	xCswHH0B76SWE2sYgWmPDNcTll9wgxa+R4JMNDvlWcc=	2	2
Round 3	CkWYfBgtVZOOp6FeEhO4gReGMXmiv7QHkEDd5Zp3ycw=	3	3
Round 2	tJblllFEj/L3nYehuFRgj1IvVHTWZ6DLMPAGjR9WPMg=	1	1
Round 3	m2olE2DxAFdqXqJZ6sqLO5/svh89KuyjBCnFmhFMc9c=	-3	2
Round 3	m2olE2DxAFdqXqJZ6sqLO5/svh89KuyjBCnFmhFMc9c=	-3	2
Round 3	uGatne6jddYHWUP//B0dcqxdcdSBynVuiM5V1gfFGiI=	1	1
Round 3	S/xS40M4uC5IIdKypw4v9hD4CyXOLN5tEw3r58bKZXA=	-3	2
Round 3	S/xS40M4uC5IIdKypw4v9hD4CyXOLN5tEw3r58bKZXA=	-3	2
Round 3	UBeNtpo4woA4a2cm3kVVnQ9K7sLF2OxVAz21ZfIAQ70=	-3	1
Round 3	UBeNtpo4woA4a2cm3kVVnQ9K7sLF2OxVAz21ZfIAQ70=	-3	1
Round 3	bWJbBiCEZMwLpmZpUARxLTt0jccqysXmGzJ9sA2dNfQ=	-3	2
Round 3	bWJbBiCEZMwLpmZpUARxLTt0jccqysXmGzJ9sA2dNfQ=	-3	2
Round 3	YKVxNU6hB4bR9G5Bm208jKr3XlvWfycygLcz68fZ+eo=	-3	1
Round 3	YKVxNU6hB4bR9G5Bm208jKr3XlvWfycygLcz68fZ+eo=	-3	1
Round 3	PpT7CtmK3rKnDqs7x90UhgjQ0y/9XDthkMArsmpkYQM=	-3	2
Round 3	PpT7CtmK3rKnDqs7x90UhgjQ0y/9XDthkMArsmpkYQM=	-3	2
Round 3	qtNd5AxQiBPCwvVJY3NzkV6K2sQNVFBtXVcK5a9xt2w=	-3	1
Round 3	qtNd5AxQiBPCwvVJY3NzkV6K2sQNVFBtXVcK5a9xt2w=	-3	1
Round 3	0DnPShroL9/GzqXobCiy1HgG7IKlYPbKIb/3V5zSeG4=	-3	-3
Round 3	GZspWyxcO/RsT/KG3JIF2oKpXcr0oeAuN+KxeCqyYpQ=	-3	1
Round 3	GZspWyxcO/RsT/KG3JIF2oKpXcr0oeAuN+KxeCqyYpQ=	-3	1
Round 2	Ih0QUO7RlY5Si33diLe7IvAr+qmK0+9W0jqfDLyoe/0=	3	2
Round 2	Ih0QUO7RlY5Si33diLe7IvAr+qmK0+9W0jqfDLyoe/0=	3	2
Round 3	WnI+/WQsJxPJPyreDCfcQyLjLg6d09GvWeFKwluomZg=	2	2
Round 1	5Ozw9KOB4UOtGxvOWBfD6T33dtkosOltNCwcOoC4dqM=	3	3
Round 1	RsubZJdwkyRaF+cZ/sGRXF8uJP3MmcX7Y72m1WS6gnM=	3	3
Round 1	KodVcx9b9/D4xNVUmCmpL3nplaelmhylDB3VwaQ0QyU=	2	3
Round 1	KodVcx9b9/D4xNVUmCmpL3nplaelmhylDB3VwaQ0QyU=	2	3
Round 1	77nS4fxl9XF9TiHds2983Mk5Dx0iO0wJrcD08vgpuhA=	3	2
Round 1	77nS4fxl9XF9TiHds2983Mk5Dx0iO0wJrcD08vgpuhA=	3	2
Round 1	0wtMCjN+bQZjeGSjC8ZLoecGiwz6oJAHiRJRUdVmYJ4=	3	1
Round 1	0wtMCjN+bQZjeGSjC8ZLoecGiwz6oJAHiRJRUdVmYJ4=	3	1
Round 1	vkg2QsboOlAWDyoEc+TqqVf/vUOxir1w/ns7eXGYSZ4=	3	3
Round 1	TRF9M/7/yQu8IDsVXPmfqve4IWQrEmD60JgLeODazs0=	3	3
Round 1	pVVWOWVXtkZY0Om9TqFx8hOYmqZty9CZsIL3+JhEnRc=	3	3
Round 1	6LZ9wQ0qOlrCEKbXv0lyLYvEB9a0P5Cv0i4eKiByn/A=	1	1
Round 1	p7FfmWb892cPn0dildJakVm3P++y5nqeZCar0iMtS+I=	3	1
Round 1	p7FfmWb892cPn0dildJakVm3P++y5nqeZCar0iMtS+I=	3	1
Round 1	1j+sTDN30eLtGuJP2wIWlUxYCAvt/fu32pUlB1qU0DA=	3	3
Round 1	YIwlquB/sAj0IZ8aOsBmlv8ljQEyW4RtzeIIZ8jdLtU=	-2	0
Round 1	YIwlquB/sAj0IZ8aOsBmlv8ljQEyW4RtzeIIZ8jdLtU=	-2	0
Round 1	9B/z9H/FgwTfY+kzeMeUJrqdkRcF+F0on1f3GUxBDxk=	1	1
Round 2	Vftq8/NhkFfLVW7hp1Bg8N6uf1Kw2XHQUx60JrB8QSY=	3	3
Round 1	7cb9njbqD/lUxqtNGCh3aZZ0GlKTvQ9N55dx0ki5jvc=	1	1
Round 1	BOZtTqBzKfu9hA5YmF5zpS4/vLl2FR8Dou5FH85FLzo=	1	1
Round 1	DrsDccvXk28/dbP7KpUF20WOI6jsyAbuYD/0JC70qpU=	-1	-1
Round 2	Rq33SlX+wxGnjhjSxEXztQ6g98ix0I+ZMqLepgNT9BE=	1	0
Round 2	Rq33SlX+wxGnjhjSxEXztQ6g98ix0I+ZMqLepgNT9BE=	1	0
Round 2	csTcyDIvE+cy+tfMnIWqZAZTEfucMnUwTwgrt6/kNOg=	1	0
Round 2	csTcyDIvE+cy+tfMnIWqZAZTEfucMnUwTwgrt6/kNOg=	1	0
Round 3	f8gEADlEC0X3QqFELPJK7u3SlggqSZQSZ2SdGNNpXME=	2	2
Round 3	iv6NPCvVjO5PVQq9lz2vHFirSLDZVWT9te4QvLZrTtU=	2	2
Round 2	YOVVxyzmURtFdEwOJwE9kjO3g79CZdtQW4Fy0KdOkHE=	3	3
Round 2	gzzr07a0EqtzOJwBr5YdFO985rKqthkwPrq3+HBSe+M=	1	1
Round 3	N8LoZl3x/TVGRkpqBnk6czwzot2edLaWEhYOChF5mhQ=	1	1
Round 2	a7+OnHUyrsrszeUHSc78aVBP3QQuZzu+Mnj72icI+og=	3	3
Round 2	ocnlLaN8+hIacJouIONJ6AY81HoO8IFhvT2VXS+/d0Q=	1	1
Round 1	ODjuM7GImgwBS8hbxasQfZnl3l6yxI/zcsK4LVj/opU=	1	1
Round 1	jwBYrSNwHeOJF43eOaKilp9EqVa3UOsqDvembCaX+k8=	3	3
Round 1	CNpFKJJBhbfbs3sP9pBZdbm461HlAnxLDH4OAmo1g6s=	1	1
Round 1	5bF5T2nsOZU3pEH19QwjfQC5F8S80AxIYdihMD2Ij6E=	1	1
Round 1	xevHYcs+LpucIlvfXN7v0VbjpJ3vqJ2Yve6jSdBBw4s=	1	1
Round 1	WNi6DrnjgG0cbvSfq0BmfbRtTkVvdWUK35fhyjwNAIo=	1	1
Round 1	ZeKdx93VuktcCmNaCTPZSMvEqcVUm/8gyvwSZjND5uc=	1	1
Round 1	sSPZxjKZxejm6AOxlpK+Fzlyf/RPJYvK44IhbIMjQpo=	1	1
Round 1	GuEqHQr7jDSMNpDoLGC/mcNEFq+YfEmPkgqn6fd5Mw8=	3	3
Round 1	TTaKw7m1IycwTMWkpVBcFG34O+I+vo9iTeZbcGM7gAY=	2	3
Round 1	TTaKw7m1IycwTMWkpVBcFG34O+I+vo9iTeZbcGM7gAY=	2	3
Round 1	zFv90LnB4S9iesmC+zmoLwEvBUDtPehbkmDXW4ieeOw=	3	3
Round 2	jlVs5Kv9y9mKDqsm5cB0UkoYsp1RWjVEMQ8rZoCoLk0=	1	1
Round 2	+ZaTebZKwrLUouF0wofrVM1rra+DsV3pb7bw71EbUNI=	0	0
Round 3	L6ZKWxe+1rU/3WhWo2CY1VIzWo2dXjS0+h46qNrlQ1Q=	3	3
Round 3	I+hfNDSmVk+BOJKqMSjp1rtXSh9g5dmQPRTOUD8K+k8=	-3	2
Round 3	I+hfNDSmVk+BOJKqMSjp1rtXSh9g5dmQPRTOUD8K+k8=	-3	2
Round 3	1Ro8GzAZYQLWx5lvFdB2VcC7jmoozfGQJosdmmf75bk=	3	3
Round 2	riLl5iqFq4Mi/M+FoPtehvOj+oIZFFP8tpPtD5wrifk=	1	1
Round 2	YvPcyQWVDBgwWAkH66E6NpXPpao7KWFdm1M7YbYGYDc=	1	1
Round 3	8sd8b15HtCJppa+EOKSlzF8Rzbg1zolPAaxLZGY5ftg=	1	1
Round 3	kqzM/NwfmYSAa5UjZLfOyBEKcJOZMAG/AU6T8keumrM=	0	0
Round 3	9w56tLj5v1yWat82QROwHrcBeRnLz0QtLEr4ARyn3FI=	3	3
Round 2	N+OM5sGdEcS1oPMJ5NnQyaS7trosK55VPCcVEwxiBgM=	-1	2
Round 2	N+OM5sGdEcS1oPMJ5NnQyaS7trosK55VPCcVEwxiBgM=	-1	2
Round 2	uh1oUzGpB+VdAHj3XQy/jdYTgR0rhXni1X4fxblOGcA=	-1	2
Round 2	uh1oUzGpB+VdAHj3XQy/jdYTgR0rhXni1X4fxblOGcA=	-1	2
Round 3	AMlmFYy/Ah425xy0dbbhxHaKqeUG/JTSH4KltTEhxts=	1	1
Round 3	CL6rZHi6TM173ID5b67s/O3KZHDCsDC4lWT4YNEaMQk=	0	0
Round 3	6VIVXce0/OXTrUx9sm6lT8/DAxIHwJn92EyAXnGttZQ=	0	0
Round 3	gtIEt9X2CCkzYe1nMweMw6uHYz7+M0t4r8OEe+y+WkA=	0	0
Round 3	P3U4E9wP6uHDbdTXnYWOzhpIhSDRPDHtRZZV9X7kiYw=	0	0
Round 3	R593Xrk79h93VnZXRXfjvAcqSp1LIXWWd4PpE0v4Tcc=	0	0
Round 3	5b/xlru/Xs2nu8IQgm9Hd3c98tRv4Oe9LHx04IOiCak=	0	0
Round 3	6q1sZ20rrOXQaaM/yE5O4Ns5aveZvFrKy+iCcEQOT4A=	0	0
Round 3	uicdqqfcGi27rP8aSCgMtgTZjO8wwx348gP5Rr22ezY=	0	0
Round 3	mhFrdCKYQu9A7yI+tCTN5t8kLtD6UpgJnKby8XZdWxU=	0	0
Round 3	dwKkVyS/XwlCDF9w5qr9CwDQqSRNipW/4cYYBgcrIxg=	3	3
Round 3	kvEpfnlDt3OJoXKNiJXaCG7zDkgcvH4om8F6wp7SYv4=	3	3
Round 3	jgFmGeX1wXuBTeqLXktj1c6nD9eg1tdQPNo2y1Bba9o=	0	0
Round 3	oycIjiSt03J1DA03eE3jv5PSX7vc05FpVJ5TQ37Pj/I=	0	0
Round 2	rDTL95Z5BdKJrMzq8uexdin1z0o3NOA5fnuIyQSKh9s=	-2	1
Round 2	rDTL95Z5BdKJrMzq8uexdin1z0o3NOA5fnuIyQSKh9s=	-2	1
Round 3	CGWMx7e00Wg6wg6pzSbDh5pxEftGtSjwtAiKxmB7rkU=	-3	-3
Round 3	5fzjGN0LZN4au3e+8RasPOjfvu8CU/2J933XYCglNSE=	3	3
Round 3	4XJN5NRqiipOL2EC2ASdu2wwOJCO2RHtSTPfhUhHT3o=	-3	-3
Round 3	NulCXV/B7Ak20QFMjT3e0Jrpb9mqVWGqDEL3gjoI9WA=	-3	-3
Round 3	Y6d3JPXU0eUJermvUOzv29R3zFOv6h0V4c5gFs2Rp0I=	0	0
Round 3	XPGjeNeKo6SGCTTxUhrcnOn2BUEEaadwdrdxT9eWgAU=	1	1
Round 3	amSsT/Hn7sAuH0rklnLoBkieb7ty+47cqUMNmF3+l+o=	-3	1
Round 3	amSsT/Hn7sAuH0rklnLoBkieb7ty+47cqUMNmF3+l+o=	-3	1
Round 3	SCLs3gpH8b7H4/FK7cYTXHBWOPOjiheJUqbA9oaiTLI=	-3	-3
Round 3	TEQYWve2HNHOayxLSmDjd/O6HEmTUmVKAMcrbTfZzZw=	-3	-3
Round 3	coaUnrPQ5L/lqcV6WxdXihpMHzww5AfxZZsvh25ccAM=	0	0
Round 3	+OFqLRvb5kncnyz8AOrb6JWo6YZ4I1gsK9y7KzVNm2A=	-3	1
Round 3	+OFqLRvb5kncnyz8AOrb6JWo6YZ4I1gsK9y7KzVNm2A=	-3	1
Round 2	KRYXnowCvG+B+OkwjN5Hs7vxUff5h32ovP8MzEDehAI=	0	0
Round 3	GwMYg2XJ/6sJYWyJIwu2XaoQLpzNHAeETWJfqmB6KaU=	0	0
Round 3	Q51hDUgyPZdM4c1JqodzjiPuAFzZVivQWwNJE8dVRdo=	3	3
Round 3	8bJa9ppBKcg65dNSOSTnx2M6GTbACj3jzPNHGai88pw=	3	3
Round 3	IPZqMpkKA95xDBVX3lCvw1MdplSo7t9z1XHxwtRxlRw=	0	0
Round 3	lV3SWrB0N6tVIwoFutyLsIL6kUtWqdUAybqHq1IL9gY=	3	3
Round 3	q487PEryLUlAK7cXW9UHYX6Fehs8jlhD6XQrXv8yLHM=	3	3
Round 3	oZbvpp5Hr93lHH6X7BQcen/Q2GrQDZR7Oq7cwaT5/kw=	3	3
Round 3	Dp7ChCR7MELEU50jkXfHk6gMw30PieYkVtPlgl/cOVA=	3	3
Round 3	7+eBJqbyrn3akIhHwOAWpHpKjnNP+COBEjvzJmva3+Y=	3	3
Round 3	mJv6rd1mldxJE4AG+o3E9/W0JfpjAIw0mNTpOnTyYj8=	3	3
Round 3	zkraE+nQ/B5L9PtS10Uq4ERlO5au+5/sNPyi8q8FKlc=	0	0
Round 3	jBWd0oNcb+P2I598rxxv5wy51iX4FDD6rT2ccnCaDnY=	0	0
Round 3	GpDFiqxgDlMertA5FO03/Hz95BpHXBInhIbzn3irKVQ=	3	3
Round 3	MOKxk3Ienh/oSCDBVmXUvYsctdrJlG+Go5uQSeVlVbo=	0	0
Round 3	qGihGZ0GTHuQYaIvpmJB/lr57HDPOzB177qL4vPklV0=	3	3
Round 3	Br0/F7mcErjBsn6I368Y2DDAXD7S4xkzUeo2Qh2CDyo=	3	3
Round 3	n2pFrlf8jyLr4ZygBF0GLxLpTwunLRcQOJdgBk4SqyA=	0	0
Round 3	TpNsu+ebXtkct+h/eJxsTq18YCZb5854nfYpPPxp/+0=	0	0
Round 3	9BTiJiQK3jFtyUGLyc5zAcznD0nRbS4Q48Dsn8ouWFE=	0	0
Round 3	brLytqMIVwL7uxkHvR4a/oc6Lqp3gOdbHC/jgyLXl6Y=	0	0
Round 3	9Zo7IfpP+O+bnM5JULu+ROunYVnDTqXwngqziahHmiE=	3	3
Round 3	1IpgjdZtvNSa90BkncDwGy0SD7L4CrJ9jq34wIJAnsI=	3	3
Round 2	BjbH8a/NAcUzhKnZt6ysj0oB/G1SojZMklmKkpt3IEo=	2	2
Round 2	v5B8Vyvhi/3w9/RSAWNjUD9zTiIL6HXpmWOTeOfgyi4=	1	1
Round 3	nRNl2+3JK2WWPd9b+mPoo3lF/Z71fOplWlRAoaLkb0k=	2	2
Round 3	6RwYnnO1wgNQlOjOjdqkUjpzRojJqMNyUD7u2ZJBbTE=	-3	-3
Round 3	zaRx5ZZzYf2VwPVmQVIlzWAwwDb+y1589V2/TWbSC9s=	3	3
Round 3	/lN2U6MtiDHVMmPFq2ZqHfvoKGAfmhxEKJbSPvhap08=	2	2
Round 3	quahzNgliPlaCAc4n/ntMo09nnVbe18P5qNC+y31FHM=	2	2
Round 3	q6mpV1Oyu18dBJgZpxoEUXI27I2O79UAMC9/FPXEoD4=	1	1
Round 3	mSX/LZAd37bVFkEyfZVkKHxjPWovvlPh1DjD7H5OGEg=	0	0
Round 2	k8gJqAe9+M6VpaUKOHBO+LhBpG0phbt/zPq0SW6nzIA=	2	2
Round 3	ZGTNO7lNwTyar1Sl2mdZXjIgqZWOY0TtRI3X4kIO1hk=	1	2
Round 3	ZGTNO7lNwTyar1Sl2mdZXjIgqZWOY0TtRI3X4kIO1hk=	1	2
Round 3	qgs7GKOzyNJOzqJ7/JYu45C1tWXEKxzCxymfrH1jPBs=	1	1
Round 3	1y0RcFwNhyQTVrkMxEJD9anLlG1qbDXwzt+WZcvBPtQ=	2	2
Round 3	PlsjWBOeUW9eDmdN3TUsuduBe4QTrUEv6bXjLiXlOYE=	2	2
Round 3	aVyJUfrGZqlm3fIOda4ybeJoctatKa4ym2eGmd93fso=	2	3
Round 3	aVyJUfrGZqlm3fIOda4ybeJoctatKa4ym2eGmd93fso=	2	3
Round 3	M6z3rs0a8arwfmTMd8bf0TnHq8dUK6Y7A0pD412OxBI=	2	3
Round 3	M6z3rs0a8arwfmTMd8bf0TnHq8dUK6Y7A0pD412OxBI=	2	3
Round 3	tjTvFLYS+KIyl66y0ckUZWV8mNS/og9qwNQ8ZDi97wY=	2	2
Round 3	exXaiDe4hla7yobCydSnEauWrU4/pILN3I9+wLw9Yfo=	-1	-1
Round 3	qpwqsC0pU4dH1WuZHOUYaJvfduULYffkyLjxEb20qYw=	2	2
Round 3	xSzywf6Rt8MqgVJZ+cnJjKl9UNPYpWyH2QKgi9jh6PY=	1	1
Round 3	erRFzPEwACEr19Zffov+vBe6uM8dB/5T9Rb6C42n3fc=	1	0
Round 3	erRFzPEwACEr19Zffov+vBe6uM8dB/5T9Rb6C42n3fc=	1	0
Round 3	iURWP3IDhRFdkJSzMulq9T9oqL4RsZsZLqVrEdl1TZw=	2	2
Round 3	/otVBsC7qnGUbAZ/tB0nNVkvFhi+wN16jmzCfGCRinU=	1	1
Round 3	WlLjR3oS+ER8I7pUrhmcjsnS6VxeKGBI6Vv7oTFWhCQ=	2	2
Round 3	X3g34YjZzNVWTbvgQpveXpN2/KQ+AjG/gqTikzgJbQo=	-1	0
Round 3	X3g34YjZzNVWTbvgQpveXpN2/KQ+AjG/gqTikzgJbQo=	-1	0
Round 3	Fwbn0WrGHEuUGHqTUxJ06OJSDdcWC4+dhPpVg3PzVOE=	1	1
Round 3	lvlh1wlmkWNlTKzUclvx+/p0azR94Dyb2733m9mn4oo=	2	1
Round 3	lvlh1wlmkWNlTKzUclvx+/p0azR94Dyb2733m9mn4oo=	2	1
Round 3	uxbs4L/0/jpWpdWn/RXcqJEIWBc4d/LoQpN3D4PbSoI=	1	1
Round 3	nTXigfaSGJVw6yaDTQ/cFuGPy8xdsOwmxIlho/AOaYM=	2	1
Round 3	nTXigfaSGJVw6yaDTQ/cFuGPy8xdsOwmxIlho/AOaYM=	2	1
Round 3	r/9hhAhJVM+PQ+UdOJnRBTs/HH4yVSfLDB+T3d+/ANg=	2	2
Round 3	HoLhCkFfbdnRAJuSIcb5lv6mHF0TqnxgPrpEItN5/K0=	1	1
Round 3	4w9kgkm9b/7A3Mb6KfhzWQnowmsaLx8ExTnqZlyAcKs=	1	1
Round 3	gNXMGCTEJVykzKb798afs1zq/NlFLcWMm47NZXCreG8=	-1	2
Round 3	gNXMGCTEJVykzKb798afs1zq/NlFLcWMm47NZXCreG8=	-1	2
Round 3	j0eUEJlqgon6tdyxr4FojPAL2WHuJA+EhxfdFXP4H8k=	-1	0
Round 3	j0eUEJlqgon6tdyxr4FojPAL2WHuJA+EhxfdFXP4H8k=	-1	0
Round 3	Z5fJyGysIWGyafIAWsnJ4ahT35DWHWCeOjEzq92GBBc=	1	1
Round 3	uXR6j0PyUgbNfzCMuoKg+qyQTS1leyCTm60+n1GVNQA=	2	2
Round 3	Y8m0sTb9ZNxHYmQMPvSu7nJN8CU0lMmh+aEu4QHz/mQ=	2	2
Round 3	MnfWouILxtRHUtcYBB+/Emwra2B10hbYCxGwKGUw5QE=	-1	-1
Round 3	/F6RjfSsaGhv5CbZYhM9JHhWrpdGyiZ9aC3fdnwC/vw=	2	2
Round 3	cRcvG9yoyxJudjcHGKg+SUlxLurPTrA46WKsualy93E=	2	1
Round 3	cRcvG9yoyxJudjcHGKg+SUlxLurPTrA46WKsualy93E=	2	1
Round 3	YbPloWmRSXfHEqXH7LRuvqtmY5H8DTtqUhEWo8w/kb0=	1	0
Round 3	YbPloWmRSXfHEqXH7LRuvqtmY5H8DTtqUhEWo8w/kb0=	1	0
Round 3	vL3jGdA8hL6m84l/glBv38IJDVisatN3eNjaS0KxrGo=	1	1
Round 3	dMEBHAgChcsDeo0XvTbFG/7QgKMYkJEQaGodit2+GfE=	2	2
Round 3	J5uqVkjIwG+6wGkP1EpazqDi/hDn3/XUspGhxR0Oaqk=	1	2
Round 3	J5uqVkjIwG+6wGkP1EpazqDi/hDn3/XUspGhxR0Oaqk=	1	2
Round 3	C012JoZm4IHBehQVRJLI+J7kH2eJvexJn1dFCASCO3s=	2	3
Round 3	C012JoZm4IHBehQVRJLI+J7kH2eJvexJn1dFCASCO3s=	2	3
Round 3	2QxctjIntkKX0gaz2LXvKF/Kql8v0SLE5nL3u7ya6tQ=	2	3
Round 3	2QxctjIntkKX0gaz2LXvKF/Kql8v0SLE5nL3u7ya6tQ=	2	3
Round 3	DjPVMX0ZFI414XdGnbBKIpuV8/cMavrHpPTclsXWEWQ=	1	0
Round 3	DjPVMX0ZFI414XdGnbBKIpuV8/cMavrHpPTclsXWEWQ=	1	0
Round 3	xWeiGd5Y3G6fG67llus8It6eUyZvJZy+HK5vwpyI5yY=	2	2
Round 3	196tWWZmQxU1XQZIcumtYuDU3Fg6jQg+STSljJPvqp8=	1	1
Round 3	v7q20Q9Xk/tC2FHFxCzfEHNA5SrjDye2S1g4NG9Ycdg=	-1	0
Round 3	v7q20Q9Xk/tC2FHFxCzfEHNA5SrjDye2S1g4NG9Ycdg=	-1	0
Round 3	k2HdSt0fY15QDOPtYBEEYeekez6vM/CMPtRY+oXnFNk=	1	2
Round 3	k2HdSt0fY15QDOPtYBEEYeekez6vM/CMPtRY+oXnFNk=	1	2
Round 3	0GeVOXwsr4hCT06RQ13jMLV7vwu2C4Rnjt6id/5Uu1Q=	2	2
Round 3	OrsX79PvdW0vc1zXYeWiEV9VheBeaaq+9uFIuPoPiAE=	-1	-1
Round 3	FsN46O2rfRJFns4Sc3x9y7uj+h711tQLi+/htNwZt9I=	1	2
Round 3	FsN46O2rfRJFns4Sc3x9y7uj+h711tQLi+/htNwZt9I=	1	2
Round 3	6Dec7dF7eA7SiGsJSMuI4lUCY0MP0Yc5Ogi8mOqN8HU=	-3	-3
Round 3	w3helJAq1Bh3gmU3xfXqG/k94pbJJQdaAvZUKFBe9W4=	-3	-3
Round 3	OIPTnQ+V0cVASR1q6eYSJ1YA3gfafOXPgvSIK5Q/Z68=	1	1
Round 3	t3Zv+le4Kz8JcNFbJh2AXr/Wp+dc9ywCS+3CXXdHGSs=	2	2
Round 1	guUK1jvI5dHpmlhc8gX9OZo91S2cHFzY89OvEeHUZ4g=	1	1
Round 2	guUK1jvI5dHpmlhc8gX9OZo91S2cHFzY89OvEeHUZ4g=	1	1
Round 3	8KN6TONUBq9I7l9PIOTUvfz/W4qESQ3qftKOZvNHWEI=	2	2
Round 3	hjePYk66EYZb8rvncFnU2IPdde8vmGquPPEQES+PaKI=	1	2
Round 3	hjePYk66EYZb8rvncFnU2IPdde8vmGquPPEQES+PaKI=	1	2
Round 3	ES10UvLXykbUXK5YNN1AZwjcfXIS9S18nQbUVFSyVKI=	2	2
Round 2	OlmtsSYFKM27VLWchzw6NoGoc14sS4rwzIuwP6WHmKg=	0	0
Round 3	WjhoKRcgyaJmLvJv9/fcBrkQqPS6Blx6mcf5z/j2Roo=	-1	-2
Round 3	WjhoKRcgyaJmLvJv9/fcBrkQqPS6Blx6mcf5z/j2Roo=	-1	-2
Round 3	e52Uw3ThLKpd7P6Z0suM1u/2YfwojCVmghPazSMeXsM=	2	3
Round 3	e52Uw3ThLKpd7P6Z0suM1u/2YfwojCVmghPazSMeXsM=	2	3
Round 3	6+uCL2QVhJQTcQIBY6/kfn4FCZWvkqwlh1cYkBL80Ro=	3	3
Round 3	qnU5NPi9FceFtSVVhMAGgDhnVNo6NqcVKWTr4JtwXHY=	-1	-1
Round 3	L3UwIfFH0kCri8JXThMg2yfpr5FFyPk/LStsoToUlHs=	2	2
Round 3	1WNvkIzqXEKWX9oCW2Ntt69xA3QtMYi38STyumkRy3g=	2	2
Round 3	naXe1z6CrZ7BpMrhVFmtbqJp2yU/jLfK84bXHdh6o04=	-1	0
Round 3	naXe1z6CrZ7BpMrhVFmtbqJp2yU/jLfK84bXHdh6o04=	-1	0
Round 3	V1IhsAjf8bpXTSdipRfRKfyYe/S7Bv+djDGBHSsHcLM=	0	0
Round 3	SaS6AwTWtdrZL7qeZYvoQMJ/TpyGoIzS+A6glMdG4NY=	2	2
Round 3	Ic0MR16EPQctrjRDrWN4YHggwn8zk/qdfym3oOYYQeg=	1	2
Round 3	Ic0MR16EPQctrjRDrWN4YHggwn8zk/qdfym3oOYYQeg=	1	2
Round 3	zJHcu81ifbu7zuQzrDAY+DlYl+lGNztRkwRDc4/SdYE=	3	3
Round 3	UmVa7jf3yeBX/268FUjAtIh4AJlh7/8HT/buPlslgDY=	3	3
Round 2	nAUpIQFHC0ZSEkSlWxcJ9v56MiHiEop0U8oOjDCVBI4=	1	1
Round 3	DYt0KmgFL6MwPBEbFnh+j4o8FEgqOgqRhLWePKD8VuU=	-1	1
Round 3	DYt0KmgFL6MwPBEbFnh+j4o8FEgqOgqRhLWePKD8VuU=	-1	1
Round 3	usNEs5rUl8b/gWOKpEjGAn6SaQaUPXK1RCKTpMgJpRM=	1	1
Round 3	5jcxL3CQnBYQEDCdiuvfxtDbmG6yl1zOTl/m8xTLLSQ=	2	3
Round 3	5jcxL3CQnBYQEDCdiuvfxtDbmG6yl1zOTl/m8xTLLSQ=	2	3
Round 2	dZhRbsGjLNLCumKoc4CllEsJqCZRzIo9oSBp+i4bnT0=	0	0
Round 2	ifox0u/ct1WyeHG9/a6JIoITX3s/WVL8LynjpKX7Zzc=	-2	-1
Round 2	ifox0u/ct1WyeHG9/a6JIoITX3s/WVL8LynjpKX7Zzc=	-2	-1
Round 3	llcuEK7PDv6JECaQW/l8+giYOccRTJeZlzKM78cFcdU=	-1	0
Round 3	llcuEK7PDv6JECaQW/l8+giYOccRTJeZlzKM78cFcdU=	-1	0
Round 3	K5/IoMP2FOK3BjW36linFqxaEHx7fh3g+9m4hsmGHyc=	0	0
Round 2	P4Ry/onVlmp2cEwLIAM4btbHfb54kUu1KfwjrIzAMcs=	0	0
Round 3	9CJ/nF9DFHRI47zc256HUay1kqhK4JfcieN0WNNWvNE=	0	0
Round 3	AO/GKHGsZjQ+UTIf0RwzDbHDdMaGXpqLipehDnoTOlo=	-3	2
Round 3	AO/GKHGsZjQ+UTIf0RwzDbHDdMaGXpqLipehDnoTOlo=	-3	2
Round 3	2nllVtsw0eGF2eJVxzTmu7F6/H/m2ATdWDbLy95mdzU=	2	2
Round 3	gjakk4z9RUh55TxhcGYWNXE7tu0QxcxU0D/mlRC3l+0=	1	1
Round 2	83wW4o5LmmDRiK/nglCXbjwWc6CjNDTD9+F5eqfAfBo=	1	1
Round 3	+NgmSsB7mLJBIC/qlQ4dm54OdboeB4HYKsdvvpe6VjA=	1	3
Round 3	+NgmSsB7mLJBIC/qlQ4dm54OdboeB4HYKsdvvpe6VjA=	1	3
Round 1	kSItUL1ydcpn3iMBsToNLFcDbDdWJErCoj7ViZ7lw6I=	-2	1
Round 1	kSItUL1ydcpn3iMBsToNLFcDbDdWJErCoj7ViZ7lw6I=	-2	1
Round 2	FmYi3TO6TKjQl8PKu8XJvcJZWsz8N2hDhinzR/lSSJg=	0	1
Round 2	FmYi3TO6TKjQl8PKu8XJvcJZWsz8N2hDhinzR/lSSJg=	0	1
Round 3	yHwh8VYGixZ//KKJgGFFmrspmhPZLCxiLAIKwtXwT8Q=	0	0
Round 1	So74azcpqx+emoEoAZz2LmUXm6FJtV2Hylyha5LrIS8=	-1	0
Round 1	So74azcpqx+emoEoAZz2LmUXm6FJtV2Hylyha5LrIS8=	-1	0
Round 3	72SuNpTYe33F8bPKvN41IOO6Jqzh1oHnC2ThKKc4jfA=	0	0
Round 3	xh/kQjoZ3LuJcXYcQZrAanN5RSnLi0iBcNg4YwtcJAc=	1	1
Round 3	+g9omtCGQI4hrm8VSH118bhV48VzBLRPLm3yJ7sr6vc=	-3	2
Round 3	+g9omtCGQI4hrm8VSH118bhV48VzBLRPLm3yJ7sr6vc=	-3	2
Round 2	jAaJVumD0/n275/W1MfsHFSGeEwI3EwtwzkESFOAHJ8=	2	2
Round 2	Qd1iIVdM9v/J8vNKp5ACwSUe9MK4RElVaT+SdaasAB4=	2	2
Round 3	/BU5GLrvmDmrOLm71cjvYHdtCmCl+73tHyF9VgQSEEc=	1	1
Round 3	RaxXXmjTQ9LpIg9BEygXU5Nv8TDBrt6ITx5Eqp+D2jo=	0	0
Round 3	3NTddnd44o6q1K9dLyNNwF0rNWZukTn60d5UUkFY9sg=	3	3
Round 2	VxfqJ/9CZ6fLeNK8vbn6ECkvMe3MoiiAQtPywN2Jvsg=	2	2
Round 2	1A31/d0UsxWVlEUVD+wx7UZKve5TfDnpzj64a5AYub4=	2	2
Round 3	cKaHH65TywjDwI25zxKECsBRZAnHTbmjgxFD9h/ngFk=	1	1
Round 3	29pGdTT4tKPOsNelZ2EzHoQpmQOGdaSl/lRvf2VbGLw=	2	2
Round 2	TgDWLID/YebASWgzVlUXoIQFZRkdSrU/b0wq/TDTVes=	0	0
Round 2	Z+ABFOA4v/YdCKzmbvL4lW8DYkYFj8GH8ejELxlh8us=	0	0
Round 2	oWSbNGzKmip6+U1OHREL3b2ubud6xOHFTqOzgJEGElA=	0	0
Round 3	dkEhFBeySdTRzalx+V/PaMCuEzqlfgkGrALctXQKv38=	1	1
Round 2	TcAhVzX9dO7MZtOkd9Q9jxSHo0Eq0O01ibrFOh01TeQ=	0	0
Round 2	xhnC1trhEG+HebDLn7JkIxMbK1SWCVEqFQ5EKWIXoMI=	-3	-1
Round 2	xhnC1trhEG+HebDLn7JkIxMbK1SWCVEqFQ5EKWIXoMI=	-3	-1
Round 2	6yyK1qhLkLXhvnX6xY2MGvCZdF7AHhlgunLKFGER0OI=	0	0
Round 2	6g5fAPGg9VxZoXXjcuKedW5uovO/YkxqmLreVw+oLgc=	-3	-1
Round 2	6g5fAPGg9VxZoXXjcuKedW5uovO/YkxqmLreVw+oLgc=	-3	-1
Round 3	Mp+37U5l/0SdSM5QRwXxso/BEDoMyyz4+szl7aLckyQ=	1	1
Round 2	kkwW+SukeH2sTdFMrG1t0BhpCUWpu63WbpHeMUF5o5s=	-3	0
Round 2	kkwW+SukeH2sTdFMrG1t0BhpCUWpu63WbpHeMUF5o5s=	-3	0
Round 3	GGplmaCJXlKReJ0FMz6JJ/6YWIPF8tsIAPXBOrUrIeo=	1	1
Round 2	+LIxhyJq/zgF1BmXPElZJfHi5NdXO99RnZrsw7oA2gw=	-3	-1
Round 2	+LIxhyJq/zgF1BmXPElZJfHi5NdXO99RnZrsw7oA2gw=	-3	-1
Round 2	1oQJPd9542f4sE3zMNwOg51qMbFsliONuwaeRN/TmvQ=	0	0
Round 2	ZAgpRkkUyJ4wVfDUEEiyl7v46tdUj9ojPeiheEH95dw=	0	0
Round 2	SFrxh9jMu2uhipxyqC2lCsQA6yFA0LBvEtEjSkUx0VA=	0	0
Round 2	D/0k0TWxMoR9nVShq1kI4py6jBFE6qamWEtzQe26ORk=	0	0
Round 2	rAsDNqa/DFcBLxgyO/BLMi4irIwjVHJA6EPXhZlnUV8=	-3	-3
Round 2	xhmwvzZXg217ZV0qtVmCwjkyXuyGvMAiIx5mbLGBtQU=	0	0
Round 2	PlNBgb1YLNIuYfkIFP6x1bfk9acuRKlKROYUdpVI8Io=	0	0
Round 2	xoDYLK5Lo7VCqM0Uu1Q84tF6LNDxAK3qEY//tTI0eRA=	-3	-1
Round 2	xoDYLK5Lo7VCqM0Uu1Q84tF6LNDxAK3qEY//tTI0eRA=	-3	-1
Round 2	xd1EC3NTKKe9ygi5hBawcOqZMtYQCLLb7T3Vo4kozPE=	0	0
Round 2	zMRCcUp51IT2dQXWfWUv7xcKB0Zh1yzq6l1qrz98LrM=	-3	-1
Round 2	zMRCcUp51IT2dQXWfWUv7xcKB0Zh1yzq6l1qrz98LrM=	-3	-1
Round 2	P7u8iGQ65qzc2v/QT7ngUlDrXaqcbx9UesX27/SBA6I=	-3	-3
Round 2	oSQUUI2yCiIbTUqCm1N0DBaPpgGXRnayfIFDM9pMsgg=	0	0
Round 2	TT3f4VkDUodK3j/GEKQbza4APymzNEfJG9cpFIOUXKQ=	-3	-3
Round 2	uQIJe5e2dU3P1grQWDIBALMC+hc0Y23sxQJnD5dBkNQ=	-3	-3
Round 2	C6GAoG6j3V9W2/eTIhw4sW8u/SsNozFfQSGCLqb7n5g=	0	0
Round 2	DI7cYxQ5aw7bv8BFJ5o3AaUhJ1pO/Fa3K76LiYoQXwg=	0	0
Round 2	NSpBxwp7b1E4lxttjAJzex47Kz6NwLDDFpjgnccyTJM=	0	0
Round 2	3X216XgfETifB8P8I8UXZ1IlYlmu/3HFOxzDL1vX/uE=	-3	-1
Round 2	3X216XgfETifB8P8I8UXZ1IlYlmu/3HFOxzDL1vX/uE=	-3	-1
Round 2	rS7EGJcB0f7W7zMojob6io39kScHG87IxdU4oIySK/g=	-3	-3
Round 2	xcNTNEfDBPbvwA5zGyH7fO+fv3IAZaRm5R3biP3xeRU=	0	0
Round 3	R17kFbtCQoUBTeEsvMmew3HEFlGxOktJDqF06+qBHSw=	1	1
Round 2	WybB4qmMU1JQi1oO2GOcBnFBtsT5pIjJ7i3briuR+N4=	3	3
Round 2	8Z/sF9fgxnl8ghVZuTdccGCRzNqwGSfXw87NTzZc300=	0	0
Round 2	BOVtY8iCq8c5j5kTC2U/5oi9YhrfkOlCMRsklp6cac0=	0	0
Round 2	aj5uq/ejmtx6CQvHXtpUmJ6dL59l5bcauuX5nQ1buMw=	0	0
Round 2	5dtqO93VgWnXPGBWedhFmFe6YwEfE6KXigTfp0odEDo=	0	0
Round 2	zrPG/4Iwa2zl1j9+U5BCt/blhZIKMl7K2RT3TZ1to6U=	0	0
Round 2	V+AJ8l24MtWvOrRmHq34Gije7TvmOTqvjbfPUTv/WGw=	0	0
Round 2	0P7HoOd3IdEE8cqqUjtuKpapPmv5ERHeMm0Dr6tZYGk=	0	0
Round 2	tTedSDxmPojHA+PtqbdPkIBjQLj1MogZ4vODS7HjflA=	0	0
Round 2	u3ULYTnx45TCyQ7GWFF0BofzYE78nHzKQfbvQ5uX3ek=	1	1
Round 2	GnTc9VwUJgDOs8Yy4DCxVhDCD7dC1NMNJcm9Z71h9Pc=	0	0
Round 2	Ez+b0ne8hjITxClyhXLY93bjRpWpB4B4zuoxS7GTlnI=	-3	-3
Round 2	S5Cv4qDtUn7yK/bWPZow0Ae+O3/GmUV/99BE83LzXpg=	0	0
Round 2	LvB+sg4jjYemLgdcvZbQgDcCzx6ZwiQMVlhkERaMeYc=	0	0
Round 2	ui0RB1BhFM9pNFidvFdY1X4P6qmYOTpH8muH8HEJtBI=	0	0
Round 2	+EjKNXOLius+n6WGXje/KUr/cynrGu47VdW7UixlHzI=	0	0
Round 2	FtIYWf5KfG0i05/c68arNBV2VsV79F6kALqRik/3xxo=	0	0
Round 3	ZC1ZaffJl3gGAjnnfsduBDygzhR5Z4w5j3zgE3qYZFg=	1	1
Round 2	rO8BdojTdbiiz5n5LHc63j3CXnqhBSKTnKThgJnL3k4=	0	0
Round 3	UESmW2skK1zaYdg70d6rQv9BpS8cR61vg28QGUK5Mlg=	1	1
Round 2	d7zm7yXh63eSQgHNhE9JsFeCE2RPCw+uwmOyfDOJDhk=	0	0
Round 2	EV4L+Pk59WolmoUoMQqfmGrmuqK8RER6/TpzolBqEVY=	0	0
Round 2	x20K+ednkPx2zU9s9mfxAjK1U/HjLrqAbhTWO6Yml+o=	-3	-3
Round 2	oUO1qKo6lTVTxTvVa1KE+xMg/Jsg22OT7W5wektllPo=	0	0
Round 2	W4d3SN8kpK9SSvItufZvksphdFmR5LOdawgaThI2Lnk=	-3	1
Round 2	W4d3SN8kpK9SSvItufZvksphdFmR5LOdawgaThI2Lnk=	-3	1
Round 2	QVR7bjcpVDvLsiaGzPgeJG24XopwKMXSklgJa+Mw41Q=	0	0
Round 2	r8WzrSZtbL8H3vjx8zbd0KKa5usWwQiHb32U5kZmjF8=	0	0
Round 2	mwjYKziLh0o6DGY49I3+HUVj3fpCXx1PMp00a6P/Q/Q=	0	0
Round 3	33HceTQK+lD4m5SmkkMa90i/QzGUDshPYjW4FQnSl3c=	1	1
Round 2	bWHw8L2Wq4TCIAmNrtOIPVtR3eur58+Gjk8/zLza5dE=	1	0
Round 2	bWHw8L2Wq4TCIAmNrtOIPVtR3eur58+Gjk8/zLza5dE=	1	0
Round 2	n7upkkmcJIn++AYTCX2P2Zk1DUuDIYcZWLp2U+GIOkg=	3	3
Round 2	/rwL8PgP7ASRsdMxLzL+Fqsh/7F4DB/oDtcXUuqnkF8=	0	0
Round 2	qYb0ssFXKJzfjCVDuTi/EwbZzktzVsjCGNaM/FG7Q/Y=	0	0
Round 2	LhaazkDsX3GxgfBEoU5mSbCffzcGElMy5+mRkJvRw0w=	0	0
Round 3	A8+dOfff30MZTv6xkDIXYLjOmXBxONjG7TPNuMecdQc=	1	1
Round 2	xBz3aygA0gyK/QjHTk9xUw8SHvZe02AmdMWSo2pBNME=	1	1
Round 2	5f9EHMaMyoTNHFoh9h3YdVDQ3nTD1G+MxlTmtIeXzWY=	0	0
Round 2	jen8509TT0R2ZcSlo+eEUgDfG2EpjZ3+OlRaMFRs4kE=	-3	-3
Round 2	d58wMTClU2ilQH8vJuiIsJ14g6iw3jRNxoswGhIf/jI=	-3	-3
Round 2	q+s9DewtiFrjHCv38FECHZA5md32xUX5HQQ7cC4zQdg=	0	0
Round 3	ZWXNki+kU+Wg6iaqK7PvBYQG+tRmIQiO165CpnirX9Y=	1	1
Round 3	EL7YOQpupVB8wcYNdcmL5OP78ujrjMD5itjt80yXXSQ=	1	1
Round 2	5xkFsTSeS8S+PuVcYe+Y3U7XarZaJErU4QhWcL2PknY=	0	0
Round 3	ttmYvalrTjjfEg4lIJEaAe7hXoW/PgbyQaMvaeA90vw=	1	1
Round 3	BxmqG6Gw+Wqw1IU53TCOtgvCNbiPcmpHiaps6Q63uzw=	1	1
Round 3	emEvr4BE7ZnaXbj9Jt76nw8Nq5RSHCOnzhRtNQc5Hhc=	1	1
Round 3	UsAdbFWok0KoBGUAqTkhYUO7YlI4Fuc1AnHQP71UC1k=	1	1
Round 3	8JKYNzyiAG02aih7WV7YxFygqISy0VnpLmUUiFBMjCE=	1	1
Round 3	mRrHXxlMEjm+GfaMWBlC8KCpU9hdXRIqABRnjNzV8Nc=	1	1
Round 2	XKLm9uK9c5Tj/SMwgFQO7wYeNTxEjWaCcryOa/xRR5Q=	0	0
Round 3	NC7cJB4B7MSZa+q57wDeo/CX56qNvxjTeP2QIvdwGaI=	0	1
Round 3	YRshO3iqbj06yOgPb47fxaHZzaqshncNTprjaza5Tcc=	1	1
Round 2	jbB3FRkpEgQ2H/iekbWaUP2zzpqObGANhljT1iTtiws=	2	2
Round 3	3UQUyY/vKOBdbVeWlRQJhKrbSwfuThlsedG49jN6NWs=	1	1
Round 2	Kd0kUSSSYuKy5Vdzk0i1MqrvkdNBA2X2W7vVqx4btcY=	0	0
Round 3	Y7aDEk814NVivEpauhpdbwu1dHu6A4OXuPoWB8EX+Cg=	1	1
Round 3	YGWQskQQNPmCEdEWLci+Gnndw3recESXN8g9LUlnNp8=	2	2
Round 3	8lrx/BVk2JFPj4znJrrMDY28lPjtMsBKZNjwgovGmwE=	2	2
Round 2	Y5Y813pYiZplg0BZrPsgr5QPZZqB05wcw2p3Zs1Bsw8=	0	0
Round 3	+6DbCnzWG70YvhBIWfqAupgFbTCLJURV0qM7rX0ZtFM=	1	1
Round 2	Z/dQujQMLwRkVWBczcHoTDTNPeOZr4nt8RrPB0gZia0=	0	0
Round 2	1nu5sPYN1uXsBPw63hrQyL89cKDhzc+zuFcjnpz03mc=	0	0
Round 3	PBOewJt90Gy8EDVknZEnOQjqbHfdW6mgHkXWATq+42k=	1	1
Round 3	FeLuZPzlEsI8lGcFzicKBCJiQ1WqXE+9boZIyVcMhnc=	1	1
Round 3	U+gk7NUh1t2L9Jk4PsgQnZddoUkRzyuLZn24S5WZoJg=	1	1
Round 3	ObegkB1q4/UH8ukcM/Nk/Z4Pa2uv4rqX6ZCmkXJyOnI=	1	1
Round 3	whlad4XtUqI82Nm1qdMRuI2pqk5NWTtd79zOmIxyJFQ=	1	1
Round 3	pqHdqgEjcAdcgWvbzmQfmUsxH4HHDygrdsdqm6he31k=	1	1
Round 2	J6a9IOTE+JbPTxI7dQ4xAhBq68C9vI9ga/z7Y7q6YL0=	2	2
Round 3	yTmqO+DDxvXaEFgcEc7ELFsqUdFOEOA+smcCdR3qm+0=	1	2
Round 3	yTmqO+DDxvXaEFgcEc7ELFsqUdFOEOA+smcCdR3qm+0=	1	2
Round 3	BbyF0frZIv+Y5EJuXgotOdRkKG0DyKv9EY3qEvUMnCw=	1	1
Round 3	Wie0rXzypH9D7Jp9W53lNaraV/EYO4Dxvf2eX0T5Msg=	1	1
Round 3	/BEhthjhHhKnplmRtj20nJyj5FwfXUVOescKG2FfG+4=	1	1
Round 1	Fh2+wDhnwXwauoe0MptS/6MaXG5H4TrhWiMHffa0pMU=	-2	-2
Round 1	ba0ZknLEgXm+vxiEeW+dzEDlpF7v3mq5hwch/FG+NFM=	1	1
Round 3	FHbpIoY39eJrBgRajCSWsubt0NCfGtPCy4uccURGJ3c=	1	1
Round 2	G8xGA6B6cYXEAKupvcY6z2P0MV0Z79t18hxki1YaV08=	0	0
Round 2	f/4m/tsMut2aDzPqDWBRL0AAR6kC6GhGhgopaeCNerA=	0	0
Round 2	K148Wtu4+jap0bmYSWbjIe4gubmRUxUdM3uDpYJmApQ=	0	0
Round 2	x7xEcGzgn5dbCPR4NSwFVL5g3HdJ+q+hzc8UzhnAMGk=	2	2
Round 1	6XLVWZ+Fnrsiza6QJFIMBTbG6VFjqPRKcFJD2gzm0j4=	1	1
Round 1	bvGIKb5XAdMXQaZcgwo5YW2Jwfa0Ca8ul8sklbk8urE=	1	1
Round 2	oadlQgSYghUe8teT8/mwK04KcffgupCUoeC5oCivPLg=	0	0
Round 2	vlpP8QZlVwNEG9YxrDJU9+Tqb9b3earKCvDLcbXSAno=	0	0
Round 3	Y3EpyOvgIrWL2FYyfoQwpa4sgsxQt5Vys+hqiXfOE+8=	1	1
Round 2	MgELBCGgWiK2WI74ZQVDg0HtVcAb7FeV3gWcr0u9sIE=	-3	-3
Round 2	gSBBI738esJw0FNhFjfbZDF7Kc6HJ7E0hoHU/dbOMiI=	0	0
Round 2	ZYulSwr1M3MGO5I7LvwaBKao9gPPa32tIiAsltbPVfg=	0	0
Round 2	n/5lLvQ5qHGO1glWhvukwX3fahP4NCVpxWB95+Q21aw=	2	2
Round 3	jW4h03Z7il+kT4JYjCBZhc0YD26GWhRjkHfeYUMg8GY=	1	1
Round 3	NHqifx6fxgCTTJ72Ue/9V6TghAltSEqOk1NxcsdW1z0=	1	1
Round 3	ZH4QqnAg5Ek7RrKOFQawrgFi9yiGVt0gnEsQ8VccenU=	3	3
Round 3	hHPrAWsgpsOKitjFVpL+DCrltfg6BZOpRwNTcg8c4p0=	3	3
Round 3	1aUyspKjEMeWpVBpt+od3hU6qzqC9Id2QWF0sEn55p8=	3	3
Round 2	5bIvWyUjTJmnb1UH4DBEBG1HZSUbavQIm4w7akeMlAU=	0	0
Round 3	dMKB5eEaXB9RKyvw29w3cZ0RmscbwoxxwrNJsVKRZpA=	3	3
Round 2	dXwI0qxhIAjcpD4k435Qb4zPjPd/AtmRZU1k03vaxq0=	0	0
Round 3	j/SWetq4DfdJcOvkMgTvrTSvwGKM+pqNmHlMBQfpX7A=	0	0
Round 2	OPu19NyY4bOvftm9JGITHCyGJbkpxHbKnUWjtNsFowg=	1	1
Round 3	VXdXCrRq5Orx8+j/40wrrINi861q387srPmeh8xImaw=	3	3
Round 3	Bjfr+3Dz9zUikz3791FQPghBDah/fWpJjADvRCGorL0=	-3	-3
Round 3	Asl51Xo0+PdHthEOBlFHDd7Iy/+pMu1vGcJ11+T5IRM=	1	1
Round 3	RfYmrEU1Y9D5ugzwTG/QKZXlsh7s7rFfAc8pawc+ftI=	-3	-3
Round 3	7/wp5phId6Toq7Ln+XUg6jZ4kPHDNNlUkCVFIeVRg4A=	3	3
Round 3	t59PY68DB5PxGEjsWIyCOxeV0cz0/Udbffg6WAu5vVg=	3	3
Round 2	mDdIoqVM0HW7IhRwdO+MfEaVgM6zLZNk94omiaAt63I=	1	1
Round 3	uR3QTCRdmjTHKuPHS0PQDxG3wLS80dVVopxjQc2aMYQ=	3	3
Round 3	a/cPJ38vdbDVAMNUB7SoA2ZylzvWq/IZNW0WAhziZZw=	-3	1
Round 3	a/cPJ38vdbDVAMNUB7SoA2ZylzvWq/IZNW0WAhziZZw=	-3	1
Round 2	bBiyhw4zjoxGUAx1zAVdV0xchQZxkr94N4Et4mTKD2k=	-3	1
Round 2	bBiyhw4zjoxGUAx1zAVdV0xchQZxkr94N4Et4mTKD2k=	-3	1
Round 3	qyxSgMoNk8GyLfkl5fD9jZSJgCEUTTtkldsPlXWSS30=	3	3
Round 3	2k+zhRUz8ibC85a7BUNoKe9j5ZA3S4givvrs/wjFSys=	1	1
Round 3	LG6IZy7g543bz1bx8oyV7MlHSlJwlGL6W04mbZp6Rw4=	3	3
Round 2	BgT9Vm6YSTA18eQ4Xg+qne4sPCtHFj80ZJ+/hvVd5Ls=	0	0
Round 3	tDTzqUjHTSin2HSwn4YxO+woF0CNnUC9yfJ5ZMhU0jM=	3	3
Round 3	ORT8SO2InFoctGxB1gcyowgBxDzdFnstYBn3WL7PfDg=	3	3
Round 3	HpwsqkUo7JOpWhJ5hqc4Y3WjB4M7SczNMOj+TmkrMVQ=	3	3
Round 2	X18o07wk3TT+yb+SNtYuzlSHndEnNbm85D8hmCGq03E=	0	0
Round 3	xtP0yPXgYDi8iQgPgzk8lOVEQ5yYCqTaA0zWO0nnpMg=	1	1
Round 3	raoNjs2Tda1OA4BVuq8+wChEtRMntkUoBQGcPsBsFa8=	0	0
Round 2	h1y3TW1zjGgws3M+xcIq8JE2Z/eoy+XXY8D9y0+QFbI=	0	0
Round 3	QXA2E/Cw92Osq9x2PE9n+xoW36dKFVEhNHhBRiTvBKM=	3	3
Round 2	3C4OK0L3TEywSZwHXwHvLRu1TTXoSjBg6lxcDCYoLfg=	2	2
Round 3	gY1OcssT6Vl4ANrqd02ys6V9kFQi+vyFNQLGHov7A50=	1	1
Round 3	CU5XbPxxWR3i5UqLE5e5oZnn035LznuA4DR8iPeJ/FY=	3	3
Round 3	XBz9iV9IpjQeMO5JYDpBlQu9bp5Sfe7FtrLxWXPHmkc=	0	0
Round 3	cB/KdI1ot4mkjFy/wWgJxo4LGCV6GQued7SErXXkSa4=	3	3
Round 3	8zDU5aA9Nt8gFT6i4fO27qFdmR26bA6CAThtp+KFGv4=	3	3
Round 3	8ovB1saJINd/8idPCT8aruFQ6mXQY2+2iNZEcYjlCCE=	3	3
Round 3	eax7ib0W+9d1WHQKGo7RbYgrrvdf6oMgDx+WYPj5ZxI=	3	3
Round 3	W9IaRRlLXHwW34sTQB+LgbgiHbMD3QzVrdIKyMFh4IE=	3	3
Round 3	r98+5abDDzijCQ98Mpejxbe4OvA/vtwKNXf96bAN40E=	3	3
Round 3	ip87/Ck4DZN81C9wwftwfOm39kH4kUdMTMadA8pASzM=	3	3
Round 3	YM8hjVadyS3XE5GQhID+4gKEChwWVTGjV0GuqOBlMuQ=	3	3
Round 3	4dq36aHTCCslFBawwbYq4WMY3v4HduIQTdNMJ+ySao0=	3	3
Round 3	Vwn3K4KSNaY6odKxsANe2FBt9rTYaQ9M5DYUwwiVEOA=	3	3
Round 3	JsnsOzsMh60UWuJSEUG5jbDxgTwjWHlCShZiNxgO9iw=	3	3
Round 3	QfwMZh5ioFA74YqRLrzgK71FGfjW1OsY4xfuSr+Gs3c=	3	3
Round 3	sMv5OkkU+uGJ8mT0CwpxECJDx49PHnaexDlPp+vXhcE=	3	3
Round 3	mehFVGUlcNvnKa/p6WnBl16///UndSAVdo2p0Xk4bsQ=	3	3
Round 3	advRPpiIOEJXMe5Zq+uIqFIbZGA+4WRZQZdpC45we4E=	3	3
Round 3	HdzjSR0dDLqyEMLullehTi+uUs8HS3vpSVn/PJelTRY=	3	3
Round 3	EExnjL1EZZFHvODgldA8llQzaYxZkaY+KN0g9fWkD/Y=	3	3
Round 3	o04GKxd9MOpHN9Kr+ta2v6h2yqSncA+uXtGyl1NMdw0=	3	3
Round 3	sIJRj0fkf3U52007D+ye4CJ5UBZIVzCEEq9DznHdbjE=	3	3
Round 3	hVwatAbvkqwfU/edDcPjWDWT2PqIdlZ2me8VF6U0eV8=	3	3
Round 3	NU1WGku64p1ZiM/4x9G6GT0HN1xR3GGgF1JWDhF9YK4=	3	3
Round 3	+uVGzY6DU5NUsVf7lqWf/+pFz5TYfBsWPUB4RkEFVeQ=	3	3
Round 3	w5RlKQ1KVZ3ZoLa5Ao/IH7PVATjIl7g3MVS0bd4l2ak=	3	3
Round 3	cgwaPcr/7B96f0JKSa0do/6JBMtBvq/DLWD8ZEMUARo=	3	3
Round 3	7FxFIGyA662qD6otgvcbGY+PjhHwB0mK5kA6hl1+zgI=	3	3
Round 3	vk09WQYfb7Arf/h2kgCgz4Hd2NoAWuakoWXEDF0mCoI=	3	3
Round 3	g2FfJdn91TWv5x5/l5c2vz9w95IT7VB91czJP4quI/I=	3	3
Round 3	/eT6aWuJG5V2xwQawBe0keN5d7hMx7hRwFCwdtVuW+U=	3	3
Round 3	oYOiI0LbFvvnIgZfSGEFq1KlyWO46wsb6v9bDY/PrBo=	3	3
Round 3	MoDU4qT78W+yIIpLvqAYFXMzpxLBo8j223EtZpuRa7U=	3	3
Round 3	fUyat/K4aJru/2jhdcDp/WSdaoY6ZJIRb2ANlTmofU0=	3	3
Round 3	ksTSZGApzMMNF20DU2QlHI6uX8f6fjuIUqAGYRC2TGE=	3	3
Round 3	lXHMoM7aFzb01dwYBl7LzMnSXhn3bl+nPodOd4l9FZk=	3	3
Round 3	ynAB+ZJ7zm0or5yPKHDH7zElUJ0MuDRqSUg7h/LqeP4=	3	3
Round 3	MIGFUi8SAmdXQgzc1a1o+CF6b1Gsx+Wqt9P8ClnNc5g=	3	3
Round 2	Zdu4/Amn76dNdnqqBg73ru7AAx5L2BGafXLCPCUhKNg=	2	2
Round 3	dl3HJG9WKo9zd0JhX38hQvTU+iD6iEQEV+fC+By4+GM=	3	3
Round 3	3TzVJQFR1P2OvtFgn9Etes2LJbfAa+Rnvul8705T2yE=	3	3
Round 2	5du+ZcvKQf9nyhqLd+KHNO9aCdCmb/dhL/XXoY4ccww=	1	1
Round 2	ayXxBYfQNrJJE7ztKwWWFTBZu0K5Cj0L37k/taN4yE0=	-3	-1
Round 2	ayXxBYfQNrJJE7ztKwWWFTBZu0K5Cj0L37k/taN4yE0=	-3	-1
Round 3	c4v+HoYPEVHcI7c5Tj/CJTRvzktXNaoEZhBj5512+rA=	0	0
Round 2	IC9hwhGJVh2ntE7gjnD5/Gbh302W09aaF28AVyYyNU0=	1	1
Round 2	dQerXUCoqyIJxqggoVWJQLinoYa82olpuSrhTmY+24A=	2	2
Round 2	UKgQUsiSeCrBeyt9CwqrdLQwl4mVQiVGx0uS95bK0Ac=	0	0
Round 2	wwsE49r/h/muj/8SBtu3CWmSK39sDpEaz4c4GkcT1Hk=	1	1
Round 2	e5XNA1dwqLAlU0EwqESYoa07Sc53+CXp9sjZILRn3xY=	0	0
Round 3	B+Xxhc0bwBWTubNEaZWMocg0mGzT7PKN0rLa7WGS/5k=	2	3
Round 3	B+Xxhc0bwBWTubNEaZWMocg0mGzT7PKN0rLa7WGS/5k=	2	3
Round 3	UqNc7UpL7zd+5Nd6d1HNCCZTDILzeCYSqviC4bIu/Ko=	1	1
Round 3	jzqAZK+uQN4tkB/n6ZroSoh7ABChZlTv9Kh4a6otECE=	3	3
Round 3	yahAxCPkZJrgQgaXt7NInW8GI0b4iHC1eCKMGxGo+aU=	2	2
Round 2	+ZyWXTfs5lo1wp1nCETUZHYgovvmzY402j7Hb6FUMhQ=	0	0
Round 3	2KdSwuZjhFExpemxd5YZRJ8w51BT1tp2GSKHdJmjLTU=	1	1
Round 2	zNr5AdsQHC+uppAmQlNzi/OheRXXYZfKFY6oKVEyT/s=	0	0
Round 2	gpWxxGL5YWsdw3elE8pbV6qHZTxYOKZSEC6jcjOc3lc=	0	-2
Round 2	gpWxxGL5YWsdw3elE8pbV6qHZTxYOKZSEC6jcjOc3lc=	0	-2
Round 2	5m7js97/JYZf9VSH/NshVxbyJQmWTLionN9yn7K2umQ=	2	2
Round 2	5fnfQZQWm3fVL4mPn9vouM/dKLMKoKb0Q9N5qwqdz1M=	0	0
Round 2	UWT+cOBy5LMtL9XZvUsdn+BF4MkXpuHsGAbSJpfLvMA=	-3	1
Round 2	UWT+cOBy5LMtL9XZvUsdn+BF4MkXpuHsGAbSJpfLvMA=	-3	1
Round 2	hGCkI1k99e92XTjnECNj2Hrj/6jhTbB7TGSaRSqRsXM=	-2	-2
Round 2	YHc/TOiSnvanWcLo450sa5b+ywwhHv7h482f3RKOEGk=	-3	-3
Round 3	p/EqYppXoA6FAbD3z+u7VC1m2eD4z0rPO1i8Zs0KAGg=	-3	0
Round 3	p/EqYppXoA6FAbD3z+u7VC1m2eD4z0rPO1i8Zs0KAGg=	-3	0
Round 3	OwnU2y6UBJRA4lc7An32ablCLhIPT4bqD1F8KuygrAM=	1	2
Round 3	OwnU2y6UBJRA4lc7An32ablCLhIPT4bqD1F8KuygrAM=	1	2
Round 2	zW0AsKTx70/JDw0R0yry+7u53dZVP098sq0KD5A35Ds=	0	0
Round 2	0Ao7Axbf9xXiTekTBXoDMHLQMyqrBh6Q40KKOtMMskc=	2	2
Round 2	cRHkS+fXRSH1B1OxfOxRVgZ8hsHjZU6mibmcKKr2fd0=	1	1
Round 2	BJU79gE84fXVGwrZslkLLrkqYMFU0kmmfQmmEgrpF0U=	0	1
Round 2	BJU79gE84fXVGwrZslkLLrkqYMFU0kmmfQmmEgrpF0U=	0	1
Round 3	YdlbzDK3GjUQYO/rbtO0oOX/3Ip48VJ+VBlnVocIF40=	1	2
Round 3	YdlbzDK3GjUQYO/rbtO0oOX/3Ip48VJ+VBlnVocIF40=	1	2
Round 1	24GRycvtxJ+BrkTNLP4NY42x3V5hA4hCNJyLXfdDApc=	0	0
Round 3	hqgJmgYjbH8pOrwNO6hyNe6w1KKnmrBv4nx1UXq9dfY=	1	1
Round 2	L3tbhvEPsB8sqsuZsQpwQKLXfH9oELg904ncSIWUk3I=	1	1
Round 3	7/CtD0RsLamvsYeRJBy9cP+y2k625u5rrHdm13B2KZk=	1	0
Round 3	7/CtD0RsLamvsYeRJBy9cP+y2k625u5rrHdm13B2KZk=	1	0
Round 2	2VAaywAv4Wjqu2Ak4XLWr7K/V+MnckWk5xPjfdrkX/g=	0	0
Round 3	u1IvvDBA+fm0arqssgUfK9RGMN/VwbzrCJFqXSD0fgk=	1	1
Round 2	fR1Ek0AVVL4gv4eINNQU/L9WAHey908f/9DZU6ZmBFg=	1	1
Round 2	oZxTW+pyDkR3Nx5dJ6PCuh5qjHdvTiPc1z7NCxpXLrs=	0	0
Round 2	0Wd2GTE/MqYZAh1zpks+/nKVyJpC17/a4x3bCGWmmuc=	1	1
Round 2	YZaHAtg9naLjNKT1z6ILWW4NvsXxrD1EndZB8ApCC+I=	-2	2
Round 2	YZaHAtg9naLjNKT1z6ILWW4NvsXxrD1EndZB8ApCC+I=	-2	2
Round 2	lFverGH8DyMhf7E08myl3vKg/kEsT1Sf9HOJcbQaXbE=	0	0
Round 1	pQfe/DE7l/93TcE2dDC6SOq/ZWpTkDbBOQINYm3C9qM=	1	1
Round 3	pQfe/DE7l/93TcE2dDC6SOq/ZWpTkDbBOQINYm3C9qM=	1	1
Round 2	wu1lMK+LskG3XfqOx5uhK5xfOksWHFulX8YdOb6PHAw=	3	3
Round 3	fW4lQRlc8hNPhdUB9qc2e2hy29T0l4zly3+e1v+nkRE=	1	1
Round 3	/gjk0uUopqnNYIQz9ml69sEkjfRl+zO5LV0dSOMjLq4=	0	0
